# Supplementary material for: Comprehensive LC-MS/MS analysis of nitrogen-related plant metabolites
Source: J Exp Bot. 2024 Apr 25;75(17):5390–411. doi: 10.1093/jxb/erae129 (PMC11389842; doi:10.1093/jxb/erae129)
Supplement: erae129_suppl_Supplementary_Datasets_S1-S3 [file erae129_suppl_supplementary_datasets_s1-s3.xlsx]

## Sheet: Figure 5
	Supplementary dataset S1. Extraction efficiencies of nitrogenous compounds in lyophilized aerial part of four-week-old Arabidopsis. The log ratio values of quantified nitrogen-containing compounds
	Phe	Trp	Ile	Leu	GABA	BABA	Met	Pro	Val	Tyr	Bala	Ala	Hpr	Thr	AAA	Gly	Glu	Gln	Ser	Asn	Cit	Asp	hArg	Arg	Lys	His	Orn	AcGlu	dAcOrn	AcAgm	AcCad	AcDap	AcPut	N2AcLys	N6AcLys	N5AcOrn	dAcSpm	AcNSpd	N1AcSpd	N8AcSpd	AcSpm	Tryp	Tyra	Hist	All	GB	BAB	Alla	SAH
Aa	-0.57831	-0.167736	-0.498262	-0.670381	-0.551341	-0.940377	-0.927262	-0.53958	-0.965337	-0.628721	-1.08411	-0.717404	-0.562277	-1.00861	-0.715622	-0.632761	-1.68061	-0.753298	-1.01878	-0.63009	-0.755478	-0.679829	-1.48948	-0.897248	-1.22276	-0.959222	-1.83033	-1.19382	-1.21298	-0.925533	-0.256826	-0.317711	-0.517218	-0.655092	-0.856511	-0.284898	-2.00473	-1.81361	-1.40306	-1.54254	0	0	0	-1.11083	-0.513229	-1.12835		-0.265693	-0.544633
Ab	-0.576282	-0.0663752	-0.323371	-0.686777	-0.574929	-1.02278	-0.174351	-0.583097	-1.11848	-0.617353	-1.18251	-0.832725	-0.660293	-1.11713	-0.589544	-0.717135	-1.2221	-0.962116	-1.22413	-0.852852	-0.950148	-0.788098	-1.48219	-1.03842	-1.25614	-1.01209	-1.88715	-1.03945	-0.374734	-0.941198	0	-0.289968	-0.401434	-0.819169	-0.776302	-0.232296	-1.78991	-1.79122	-1.24667	-1.32418	-0.158793	-0.174392	-0.0851684	-0.635892	-0.678363	-0.828891	-1.86232	-0.222825	-0.355687
Ac	-0.554833	-0.152901	-0.432691	-0.674963	-0.497426	-0.796646	-0.787756	-0.460928	-0.957976	-0.604724	-1.01692	-0.721699	-0.342889	-1.18036	-0.585096	-0.425243	-1.35877	-0.7787	-0.949247	-0.571625	-0.697488	-0.604105	-1.29001	-0.869318	-0.947382	-0.727746	-1.982	-1.10349	-1.09283	-0.792224	-0.153262	0	-0.355416	-0.36333	-0.593867	0	-2.04127	-1.86312	-1.39437	-0.988429	-0.00160173	-1.20878	-0.334869	-0.874808	-0.469321	-0.937101		-0.00227279	-0.826955
Ad	-0.742496	-0.247444	-0.555523	-0.835501	-0.653493	-1.01115	-0.911744	-0.675873	-1.12612	-0.900487	-1.22322	-0.855941	-0.631802	-1.02705	-0.574301	-0.713135	-1.27659	-0.894134	-1.232	-0.824011	-0.918908	-0.675689	-1.29866	-1.03365	-1.37455	-0.362383	-2.07103	-1.07346	-0.92357	-0.77002	-0.681722	-0.875096	-0.619355	-0.654566	-0.833047	-0.232652	-2.19193	-2.25652	-1.37794	-1.43892	-0.471919	-0.316647	-0.351138	-1.64009	-0.52742	-0.342623	0	0	-0.78028
Ae	-0.974997	-0.996876	-0.736392	-1.02299	-0.825441	-0.881975	-0.766713	-0.809008	-1.34008	-1.31975	-1.53708	-1.10968	-0.840127	-1.04107	-1.40995	-1.24575	-2.21719	-1.30752	-1.80044	-1.51356	-1.69413	-1.46683	-1.85411	-1.7779	-1.81686	-1.54437	-2.24793	-1.44555	-0.533919	-1.62858	-0.742768	-1.14164	-0.735641	-0.953579	-0.841463	-0.7315	-1.79529	-1.554	-1.37841	-1.55914	-0.848653	-0.436113	-1.35209	-0.857795	-0.664455	-1.1042	-1.13512	-1.66024	-1.10866
Af	-0.726345	-0.828731	-0.500913	-0.790563	-0.632159	-0.867018	-1.09205	-0.709764	-1.06482	-1.13668	-1.33925	-0.914183	-0.740984	-1.05033	-0.878076	-0.98686	-1.35939	-1.00867	-1.39355	-1.25602	-1.33104	-1.09878	-1.60906	-1.52055	-1.43169	-1.42808	-2.22365	-0.867467	-1.31426	-1.26801	-0.459635	-1.23331	-0.622298	-0.851117	-1.18347	-0.524942	-1.85558	-1.80462	-1.35074	-1.50757	-0.778208	-1.1214	-1.52774	-1.55553	-0.666653	-1.05792	-1.04087	-0.84759	-1.51361
B1	-2.13438	-2.04608	-1.88295	-1.94396	-2.86989	-1.82382		-1.87967	-2.36209	-2.24855		-2.77103		-1.05815	-1.78668	-2.05887	-3.3433	-3.24395	-3.16362	-3.17803	-2.86143	-1.85451	-3.43884	-2.54838	-2.41945	-1.89717	-2.30059		-1.46557	-2.08795		-0.974271	-0.741717	-1.51303	-1.49268	-2.28912	-1.94838	-1.77836	-1.82581	-2.03721	-0.972149		-1.85656	-1.36016	-0.869038	-0.77	-1.52176	-3.06648	-1.58662
B2	-1.68635	-1.86552	-1.57674	-1.74411	-2.02966	-1.01585	-1.20352	-1.74714	-2.19457	-1.994	-2.35728	-2.53159		-1.03672	-1.60161	-2.32644	-3.80089	-2.89512	-3.07232	-2.92358	-2.91978	-2.01985	-3.65553	-2.48919	-2.20645	-1.75503	-2.25942	-3.25158	-1.40393	-1.63795		-1.14383	-0.598274	-1.30546	-1.22373	-2.2117	-1.86797	-1.62157	-1.82408	-1.8567	-0.843815		-1.66615	-1.58799	-0.582673	-0.686435	-1.52522	-2.14454	-0.431426
B3	-1.9799	-2.22323	-1.63324	-1.824	-2.37768	-1.06749	-1.51671	-1.58747	-2.10938	-2.15217	-1.8002	-2.31413		-1.04368	-2.01792	-1.92576	-2.92888	-2.74927	-3.01908	-2.80413	-2.71537	-2.04151	-3.56258	-2.59301	-2.40826	-2.02304	-2.29012	-3.1906	-1.45626	-1.76277	-1.274	-1.25553	-0.633228	-1.31653	-1.72232	-2.0923	-2.01078	-1.93985	-1.752	-1.84485	-0.768886		-1.97915	-1.93032	-0.663732	-1.34939	-1.72375	-2.21262	-1.52434
B4	-1.52033	-1.84093	-1.48749	-1.61163	-1.43521	-0.541565	-1.35702	-1.47759	-1.98274	-2.00042	-1.98691	-2.12408		-1.0841	-1.62136	-2.40474	-2.4405	-2.49498	-2.71334	-2.44501	-2.64607	-2.09106	-3.11948	-2.35505	-2.1974	-1.72299	-2.3867	-2.99643	-1.62157	-1.60173		-1.36059	-0.709246	-1.53899	-1.52057	-1.86209	-1.89946	-2.09485	-1.83833	-1.9227			-1.98027	-2.06439	-0.682937	-1.2189	-1.07375	-1.58083	-1.52379
B5	-1.92914	-1.81895	-2.29065	-2.41278	-3.27881	-1.14382	-1.7641	-2.77341	-2.91197	-2.47094	-1.82191	-3.13158		-1.05017	-1.74115	-2.70581	-3.74718	-3.86133	-3.42059	-3.52697	-2.52697	-1.91013	-3.37077	-2.30738	-2.38291	-1.90009	-1.97124	-3.18983	-1.06461	-2.36651		-1.57055	-1.04154	-1.03789	-1.12386	-2.61337	-1.86179	-1.7253	-1.73052	-1.95822	-0.495962		-2.01326	-1.59002	-1.04289	-0.986505	-1.6244		-1.38435
B6	-2.23769	-2.30754	-2.09451	-2.38847	-2.49522	-0.500997	-1.81926	-2.27158	-2.58664	-2.31184		-2.91713		-1.01264	-1.9161	-2.04214	-2.98322	-3.25309	-3.12452	-3.21153	-2.61607	-1.96938	-3.45432	-2.58595	-2.48476	-2.04747	-2.26118		-1.86639	-2.07261	-1.51987	-1.77911	-1.33206	-1.39002	-1.36987	-2.56401	-1.92504	-1.7609	-1.75353	-2.30513			-2.33226	-1.57551	-0.906359	-1.66083		-2.3968	-1.53681
Ca	-2.16858	-2.16597	-1.84452	-1.98468	-2.79138	-0.979283		-1.93038	-2.52152	-2.32152	-2.21213	-2.56918		-0.984908	-1.94379	-2.55902	-3.4177	-3.11295	-3.05349	-2.86121	-2.8642	-1.79344	-3.66765	-2.67144	-2.46145	-2.0088	-2.28554		-0.775506	-1.63826	-1.07441	-1.62886	-0.929884	-1.47221	-1.46601	-2.37103	-2.00761	-1.79518	-1.79156	-2.01558	-1.05373		-1.96617	-1.81292	-0.768479	-1.05357	-1.8061	-2.1812	-1.62937
Cb	-0.747724	-0.93445	-0.703239	-0.826499	-0.655672	-0.786337	-0.62152	-1.24333	-1.0453	-1.00085	-1.44626	-1.20407	-1.22326	-0.96415	-0.694141	-1.89894	-1.72071	-1.98266	-2.17137	-2.3015	-2.27887	-1.99131	-2.6463	-2.07835	-2.02717	-0.639229	-1.49352	-0.704656	-0.637652	-1.08971	-1.06648	-1.54253	-0.692209	-1.46531	-1.39705	-0.94757	-1.01412	-0.941594	-0.831967	-1.09847			-2.01347	-1.48079	-0.752834	-1.17612	-1.13266	-1.1035	-0.882762
Cc	-1.94	-1.98536	-1.58814	-1.53962	-2.33651	-1.02229	-1.40004	-1.66471	-2.15899	-1.81902	-2.0789	-2.32703	-1.578	-0.994743	-2.01455	-2.32112	-3.02494	-2.66397	-2.73395	-2.60263	-2.66532	-2.02318	-3.26964	-2.60936	-2.09413	-1.6751	-2.08628		-1.04477	-1.73081	-1.20265	-1.69093	-0.903177	-1.59985	-1.49846	-2.17995	-1.99359	-1.87454	-1.8832	-1.77132			-1.92761	-1.81277	-0.678632	-0.976562		-2.16645	-1.58119
Cd	-1.78933	-2.04217	-1.63315	-1.77046	-1.49531	-0.333759	-1.43287	-1.55026	-2.01244	-2.06586	-2.10502	-2.20944		-1.01996	-1.83892	-2.33837	-2.90027	-2.57498	-2.88389	-2.54305	-2.79514	-2.07686	-3.46659	-2.42189	-1.79137	-1.23668	-2.25169			-1.57876	-0.949907	-1.65075	-0.768803	-1.64434	-1.65785	-2.08788	-2.051	-1.9137	-1.98548	-2.10625	-0.896562		-2.35499	-2.01709	-0.608725	-1.33627		-1.87785	-1.65136
Ce	-2.42995	-2.1445	-2.04283	-2.0888	-3.25124	-0.45897		-2.58209	-2.72812	-2.17315	-2.01613	-2.94779	-1.75828	-1.02673	-1.6977	-2.33304	-3.47087	-3.80193	-3.34295	-3.61986	-3.04489	-2.02514	-3.21007	-2.72992	-2.48437	-1.70966	-2.29154			-1.86422	-1.35799	-1.50265	-1.19089	-1.02221	-1.26862	-2.79252	-1.65039	-1.61676	-1.69457	-2.06941			-1.89198	-1.67161	-1.0722	-1.48075	-1.45282		-1.25081
Cf	-2.48513	-2.25598	-2.31719	-2.38989	-2.37229	-0.435528		-2.54208	-2.81576	-2.40046	-2.04031	-3.17396		-0.895515	-2.04432	-2.45868	-3.49185	-3.82818	-3.60159	-4.02912	-3.19818	-2.00471	-3.49221	-2.58874	-2.28744	-1.86467	-2.07147	-2.60988	-0.762353	-1.72547	-1.53412	-1.77205	-1.40619	-1.71348	-1.72024	-2.93906	-1.6075	-1.72208	-1.70298	-1.81769			-2.23719	-1.53498	-0.870695	-1.74292	-1.76488	-2.68778
Da	-2.01482	-1.98309	-1.53927	-1.82626	-2.31543	-1.53472		-1.68424	-2.24901	-2.20702	-1.79034	-2.71969		-0.934915	-1.67286	-2.21504	-3.4506	-2.95202	-3.03309	-3.03306	-2.89708	-1.84178	-3.42692	-3.0348	-2.27552	-1.91333	-2.17487		-2.21752	-1.65299	-0.89803		-0.673	-1.62279	-1.63012	-2.26529	-1.9205	-1.78673	-1.74771	-1.84883			-2.18449	-1.18179	-0.745614	-0.695439	-0.107602	-2.39215
Db	-1.63904	-1.96728	-1.53895	-1.67984	-1.81069	-0.446681	-1.46884	-1.76702	-2.04999	-1.97791	-1.95361	-2.45394		-0.967731	-1.47203	-2.17817	-3.2509	-3.00047	-2.98017	-2.53576	-2.84303	-1.93606	-3.75577	-2.60301	-2.25712	-1.95211	-2.33428		-0.347306	-1.44465	-0.966011	-1.64259	-0.701545	-1.0749	-1.08238	-2.23522	-1.82733	-1.50784	-1.75764	-1.95778	-0.468239		-1.62562	-1.67318	-0.605124	-0.935903	-1.31313	-2.35516	-1.09216
Dc	-2.00515	-2.01341	-1.56285	-1.81414	-1.99019	-1.74181	-1.28745	-1.42387	-2.16874	-2.27655	-1.68582	-2.25702		-1.03436	-1.82637	-2.17871	-3.24248	-2.94616	-3.05557	-3.01094	-2.8621	-2.09012	-3.27412	-2.81035	-2.34054	-1.98468	-2.20341			-1.49158	-0.820406	-0.910143	-0.523106	-1.69232	-1.44069	-2.06707	-1.75527	-1.78133	-1.39032	-1.66383	-0.415678		-2.25015	-1.85129	-0.634797	-0.518865	-1.3321	-2.33792	-1.54515
Dd	-1.4427	-1.88742	-1.39068	-1.49427	-1.4537	-1.50296	-1.33269	-1.41666	-1.87015	-1.76554	-1.7223	-2.10533		-1.03492	-2.07907	-1.90683	-2.89266	-2.60554	-2.51649	-2.61164	-2.44611	-1.95002	-3.52256	-2.73326	-2.46868	-1.9583	-2.22088	-3.32821		-1.60888		-0.948904	-0.583219	-1.72098	-1.539	-1.92135	-2.07245	-1.94721	-1.92104	-1.77203			-2.49518	-2.00511	-0.644191	-0.830621	-0.417064	-2.11877	-1.43869
De	-2.47439	-2.18431	-2.33613	-2.22286	-2.51145	-0.634205	-1.53717	-2.55007	-2.77471	-2.35835	-1.57155	-3.18087		-0.959665	-1.90633	-2.71216	-3.40008	-3.65991	-3.35188	-3.50797	-3.14765	-2.02474	-2.93732	-2.70681	-2.38415	-2.05892	-1.95413	-3.31826	-1.842	-1.47548	-0.926396	-0.893551	-0.737167	-1.67464	-1.63979	-2.85976	-2.01728	-1.8269	-1.81661	-1.61661	-0.712177		-1.69247		-0.741639	-0.908468	-0.733504		-1.2049
Df	-1.9573	-2.06639	-1.85438	-2.01401	-1.62016	-0.568487	-1.59142	-1.87759	-2.37383	-2.25349	-1.91961	-2.6114		-0.97245	-1.90608	-2.19543	-2.99402	-3.09688	-3.23774	-3.21534	-3.07267	-2.00574	-3.68422	-2.87115	-2.2259	-2.25138	-2.29378	-2.24763		-1.69564		-0.907241	-0.856753	-1.66181	-1.77476	-2.49842	-1.9482	-1.82958	-1.83601	-1.67152			-2.3214	-1.93345	-0.762652	-1.31634	-1.36591	-2.73179	-1.69281
Ea	-1.67633	-2.08384	-1.35392	-1.55045	-2.12265	-1.08133	-1.33624	-1.40459	-1.82617	-2.00494	-1.69227	-2.2465		-0.996283	-1.4704	-1.96893	-3.27922	-2.5473	-2.82264	-2.6035	-2.66876	-1.93562	-3.27123	-2.91339	-2.33396	-1.92186	-2.09686			-1.5208			-0.596218	-1.3729	-1.45643	-1.87244	-1.76211	-1.65368	-1.59728	-1.58701			-2.42487	-1.5282	-0.547049	-0.912169	-0.540575	-2.19308	-1.71824
Eb	-1.53402	-1.79881	-1.57785	-1.6898	-1.76568	-1.6612	-1.35813	-1.55655	-2.02177	-2.12461	-1.71272	-2.25452		-1.03481	-1.62182	-2.03839	-3.26703	-2.54858	-2.93051	-2.47528	-2.67873	-1.94935	-3.11817	-2.623	-2.3722	-2.15555	-2.32652	-3.54156	-1.80646	-1.58828		-0.968876	-0.576811	-1.57575	-1.45935	-1.85779	-2.0799	-1.8231	-1.94948	-1.87079			-2.25632		-0.609678	-0.46714	-0.534434	-2.16696	-1.64601
Ec	-1.41705	-1.48059	-1.04881	-1.40244	-1.34541	-1.44094	-1.29099	-1.13878	-1.6924	-1.68546	-1.60451	-1.84345		-1.10564	-1.60728	-1.785	-2.70431	-2.25171	-2.50919	-2.33293	-2.45839	-1.8179	-2.875	-2.58325	-2.37283	-1.90665	-2.26601	-2.17061	-1.74898	-1.26296	-0.673441	-0.630995	-0.509999	-1.50627	-1.46785	-1.53582	-1.91364	-1.75117	-1.39538	-1.63946			-1.89903	-1.75318	-0.549696	-0.59842	-0.743718	-1.58313	-1.64877
Ed	-1.21753	-1.21588	-0.884979	-1.33931	-1.01468	-1.39189	-1.30972	-1.0937	-1.57652	-1.57373	-1.61799	-1.83616		-1.23009	-1.58364	-1.78051	-2.37841	-2.02487	-2.30994	-2.05083	-2.26686	-1.79751	-2.72263	-2.39817	-2.53667	-1.90998	-2.45896	-2.11629		-1.33892	-0.552625	-0.779721	-0.569655	-1.39681	-1.37563	-1.32207	-2.03454	-2.03115	-1.89077	-1.78809			-1.9486		-0.611124	-0.443713	-0.894509	-1.20866	-1.65836
Ee	-2.66941	-2.4903	-2.32546	-2.61706	-2.75259	-0.84815	-1.56037	-2.73976	-3.03468	-2.4814		-3.24754		-0.954582	-1.66313	-2.58562	-3.71845	-3.91577	-3.44564	-3.59442	-3.30875		-3.13744	-2.68751	-1.70241	-1.92618	-2.0671		-1.81945	-1.84419	-1.18452	-1.06927	-0.972	-1.5658	-1.51234	-2.95415	-1.67654	-1.84847	-1.3447	-1.5458			-1.88332	-1.68694	-1.06431	-1.36263		-2.6764	-1.54933
Ef	-2.38088	-2.48044	-2.26665	-2.33287	-2.6678	-0.669309	-1.75687	-2.41586	-2.86919	-2.4827		-3.16103		-0.978367	-1.73036	-2.63145	-3.73715	-3.80408	-3.40309	-3.75437	-3.23882	-1.86236	-3.72329	-2.72997	-2.46816	-1.88413	-2.29317		-1.17338	-1.76244			-1.03981	-1.46451	-1.48113	-2.78699	-1.88812	-1.87134	-1.84912	-1.76529			-2.30933	-1.8579	-0.878406	-1.30322		-2.64019	-1.57085
Fa	-1.12409	-1.23421	-0.823334	-0.913621	-0.982081	-0.939988	-0.779774	-0.658349	-1.26098	-1.24714	-0.0632774	-1.12501		0	-0.683921	-0.819077	-1.85835	-1.67629	-1.73006		-1.52407		-1.90878	-1.10474	-0.205164	0	0		-1.33859	-0.929291	-0.519079		-0.155813		-1.46018	-1.99793	-0.408318	-0.570561	0	0	-0.0861244		-1.69159	-0.0986648	-0.463279	-0.639199		-2.03958	-0.452968
Fb	-0.784673	-1.0093	-0.698413	-0.945279	-0.867788	0	-0.453085	-0.829069	-1.20349	-1.24047	-0.695335	-1.36201		-0.517943	-1.00631	-1.51511	-1.93527	-1.6592	-1.80819	-1.67625	-1.73858		-2.12138	-1.79862	-0.00841161	-0.590139	-0.762919			-0.542809	-0.416904		-0.0380274	-1.51489	-1.29592	-1.65119	0	0	-0.031074	-0.590161	-0.00691481		-1.66351	-0.630532	-0.0527696	-0.379399		-2.26929	-0.434554
Fc	-1.42717	-1.12249	-0.866572	-0.907025	-1.02762	-0.675618	-1.09049	-0.743546	-1.42102	-1.59327	-0.674464	-1.40017		-0.987898	-1.76578	-1.23486	-2.42411	-1.81336	-2.1273	-1.95058	-2.03765	-1.95967	-2.73034	-1.83249	-0.617861	-1.1165	-1.6761			-0.469403	-0.397408		-0.0338355	-1.11335	-1.33712	-1.27581	-0.966142	-0.898719	-0.582184	-0.24789	-0.368834		-1.30407	-0.302347	-0.291689	-0.33449		-1.61257	-1.19405
Fd	-0.981576	-1.2013	-0.594596	-1.15773	-0.811773	-0.630995	-0.833051	-0.736498	-1.30033	-1.35421	-1.04183	-1.29051		-0.945427	-1.38128	-1.11915	-2.26145	-1.4446	-1.88363	-1.47669	-1.75961		-1.90193	-1.82427	-0.180866	-0.698843	-1.34486	-2.22121	-0.938959	-0.439689	-0.340094		-0.021324	-1.08544	-0.878613	-1.39503	-0.482365	-0.579186	-0.478112	-0.804916	-0.120564		-1.6472	0	0	0	-1.52645	-1.81251	-0.544774
Fe	-2.04428	-1.90742	-1.64932	-1.93081	-1.88054	-0.778621	-1.54704	-2.103	-2.59796	-1.89665	-1.40449	-2.54844		-1.07896	-1.80372	-2.57088	-3.29037	-3.29525	-3.11163	-3.22549	-2.85811		-3.4581	-2.40302	-1.73939	-1.00465	-1.59121	-3.53618		-0.665862	-1.00332		-0.547976	-1.5833	-1.54195	-2.42014	-1.28782	-1.17559	-1.18251	-1.3009	-0.510204		-1.60224	-1.05236	-0.744948	-0.593693		-2.79764	-1.29195
Ff	-1.77852	-1.58404	-1.52558	-1.76029	-1.70882	-0.109479	-1.40378	-1.48252	-2.16672	-1.96589		-2.13522		-0.926632	-1.59206	-1.84226	-2.89343	-2.66886	-2.832	-2.76597	-2.8379		-3.40496	-2.26829	-1.26756	-1.18602	-1.62714	-3.36071	-1.78458	-1.24057	-0.802216		-0.46913	-1.09629	-1.39387	-2.04654	-0.684488	-0.665453	-0.608947	-0.832112	-0.0892319		-2.44698	-0.52848	-0.453872	-0.481259		-2.65219	-1.26922
Ga	-0.755715	-1.59659	-0.796331	-0.830522	-1.75333	-0.671996	-0.759154	-1.02786	-0.990093	-1.24375		-1.80028	-1.26129	-0.512166	-1.40222	-2.12092	-2.89055	-2.29676	-2.46439	-2.33645	-2.44342	-1.87335	-2.81125	-2.28065	-2.08072	-1.59893	-1.91628		-0.21797	0	-0.630002	-1.53099	-0.351601	-0.729279	-1.62536	-1.71969	-1.84907	-1.74287	-1.11261	-1.6803		-1.92103	-2.89661		-0.457153	-1.11511		-2.21406	-1.46073
Gb	-0.832526	-0.595485	-0.711555	-0.935504	-0.922871	-0.834421	-0.0895041	-0.673199	-1.29569	-0.418254	-0.444086	-1.31104		-0.492438	-0.581284	-1.02124	-1.34062	-1.74481	-1.60078	-1.651	-1.8333	-1.66124	-2.0412	-1.89543	-1.03516	-1.20083	-1.03991	-2.33211	-0.653483	-0.302563	-0.408571	-1.21957	0	-1.29099	-1.42479	-2.02541	-0.702844	-0.490645	-1.14859	-0.898068		-1.57776	-1.52599	-0.0322983	-0.152809	-0.445118	-2.00184	-2.52477	-0.51852
Gc	-0.467209	-0.772952	-0.459208	-0.490109	-0.552178	-0.487205	-0.571604	-0.506599	-0.698785	-0.883669	-1.6141	-1.01382	-0.93735	-0.874772	-1.21979	-1.53148	-2.12241	-1.56681	-1.84042	-1.63301	-1.76126	-1.68096	-1.66162	-1.71623	-1.87838	-1.32687	-1.90238	-1.45102	-0.824777	-0.14276	-0.387354	-1.58501	-0.199384	-0.860067	-1.15762	-1.00874	-1.91763	-1.83708	-0.977853	-1.60819	-0.87643	-1.6145	-1.63588		-0.567882	-1.10736		-1.37712	-1.77007
Gd	-0.136851	0	-0.171145	-0.210792	-0.118028	-0.835214	-0.0408736	-0.266451	-0.223294	-0.364499	-0.363281	-0.382771	-0.724696	-0.746276	-0.218858	-0.88685	-0.860982	-0.994359	-1.25389	-1.16095	-1.26293	-0.681293	-1.22886	-1.48989	-1.45322	-1.1165	-1.46258	-0.251068	-1.10961	-0.20539	-0.41918	-1.56241	-0.249967	-0.693222	-0.801308	-0.630926	-1.84851	-1.87183	-0.982429	-1.52912	-0.718328	-1.46282	-1.45917		-0.654643	-0.864939	-1.85198	-0.858567	-0.424923
Ge	-1.62713	-2.18537	-1.3617	-1.44862	-0.617066	-0.651841	-0.883089	-1.71848	-1.66943	-1.8546	-1.92045	-2.04394	-1.49089	-0.838473	-1.49813	-2.04685	-3.30608	-2.92652	-2.84198	-2.07348	-2.77379		-2.75594	-2.04061	-1.11295	-0.963103	-1.9349	-1.53701	-1.92803	-0.242998	-0.490564	-1.51157	-0.344834	-1.55076	-1.6681	-2.06194	-0.695507	-0.820431	-0.103944	-1.0319	-0.138707	-2.00415	-0.926759		-0.649574	-1.40292			-1.41615
Gf	-0.496216	-0.95634	-0.358454	-0.365472	-0.166974	-0.659779	-0.677957	-0.538993	-0.625885	-0.704447	-0.602638	-0.557596	-0.742174	-0.977117	-0.561739	-0.609078	-1.34677	-1.49804	-1.68034	-1.77831	-2.02995	-1.28812	-1.53554	-2.08828	-0.869167	-1.31327	-1.7637	0	-0.902667	-0.221325	-0.512355	-1.53076	-0.255255	-0.914108	-1.12751	-0.723715	-1.7816	-1.63417	-1.02524	-1.29587	-0.880242	-1.81907	-0.917663	-2.06731	-0.622576	-0.887784	-1.94295	-1.26188
Ha	-0.0136931	-0.388725	0	0	-0.0868033	-0.468262	-0.270255	-0.0322198	-0.0975205	-0.0460062	-0.100254	-0.0523612	-0.0356387	-0.629037	0	-0.0520638	-0.246231	-0.0578633	-0.115204	-0.04934	0	-0.126593	-0.169938	-0.0122469	0	-0.0223068	-1.02493	-0.289361	0	-0.549973	-0.415436	-1.25569	-0.10702	0	0	-0.527823	-1.86426	-1.86882	-0.822132	-1.04165	-0.408995	-2.07497	-0.940771	-1.69537	-0.332496	-0.752418	-1.56303	-0.604411	-0.361997
Hb	0	-0.223721	-0.0131232	-0.0148446	-0.048147	-0.550251	0	-0.04728	-0.121404	0	-0.0757782	-0.0737878	-0.0500341	-0.262173	-0.12513	-0.175527	-0.125508	-0.068629	-0.09785	-0.0565964	-0.256629	0	-0.165575	-0.100956	-0.0757882	-0.200774	-0.404636	-1.14761	-0.837236	-0.582551	-0.47968	-1.2601	-0.124695	-0.592317	-0.925943	-0.680891	-1.08429	-1.35439	-0.800575	-1.0653	-0.153692		-1.95856	-1.98843	-0.409919	-0.0642103	-1.68463	-0.59736	0
Hc	-0.072372	-0.25274	-0.0458033	-0.0806378	-0.0433961	-0.347492	-0.240699	-0.0476719	0	-0.0893374	-0.0953555	-0.079343	-0.237525	-0.596981	-0.0454455	-0.0629657	-0.0952957	0	0	0	-0.174991	-0.0398782	-0.13591	-0.0438881	-0.0763752	-0.15046	-0.786918	-0.964143	-1.05122	-0.583327	-0.456839	-1.31569	-0.156458	-0.693461	-0.931499	-0.660035	-1.78846	-1.50961	-0.842364	-1.13147	-0.352536	-2.06119	-1.61798	-2.01637	-0.484891	-1.3398	-1.57933	-0.729489	-0.833738
Hd	-0.0140789	-0.157188	-0.00330797	-0.020063	0	-1.11738	-0.167535	0	-0.0854995	-0.0972453	0	-0.0143312	0	-0.432417	-0.0530593	0	0	-0.0146363	-0.0626731	-0.0270431	-0.183146	-0.058529	0	0	-0.135427	-0.199457	-0.825857	-1.20054	-1.24633	-0.450502	-0.197784	-1.247	-0.088247	-1.03531	-0.905435	-0.619737	-1.70369	-1.44088	-0.836967	-0.892514	-0.407437	-1.90571	-1.2348	-2.19061	-0.436267	-0.918159	-1.73646	-0.848689	-0.12355
He	-0.173129	-0.57184	-0.116902	-0.134713	-0.0957633	-0.704702	-0.510333	-0.180671	-0.231625	-0.267522	-0.503184	-0.217854	-0.0900901	-0.949049	-0.297305	-0.176343	-0.948316	-0.465623	-0.545197	-0.449979	-0.529595	-0.419202	-0.585448	-0.278168	-0.371835	-0.492732	-1.2442	-0.967089	-1.03523	-0.805703	-0.348069	-1.36208	-0.139613	-0.138514	-0.820296	-0.0221168	-1.77427	-1.47199	-0.960924	-0.699539	-0.178677		-2.36065	-2.09816	-0.563751	-1.11828	-1.7625	-0.741636	-0.957043
Hf	-0.0966667	-0.18057	-0.101466	-0.106786	-0.0682244	-0.569503	-0.0961009	-0.0293568	-0.0562643	-0.0489421	-0.0194929	0	-0.320317	-0.474167	-0.367865	-0.120367	-0.0295104	-0.118668	-0.0788582	-0.294363	-0.393521	-0.274567	-0.210332	-0.147966	-0.384676	-0.535308	-1.00943	-1.14712	-0.691372	-0.542274	-0.279026	-1.41416	-0.161954	-0.974673	-0.883425	-0.573671	-1.80631	-1.55844	-0.8975	-1.16699	-0.721864		-1.87579		-0.38904	-1.16412	-1.77025	-1.21345	-0.56695
[truncated: 6 more columns]

## Sheet: Amino acids and others
	Supplementary dataset S2. Levels of nitrogen-containing metabolites in investigated aerial part of different plant species.
MEAN VALUES (pmol/mg DW)
Species	Type	pGlu	Leu	Ile	Phe	Trp	GABA	BABA	Met	Pro	Val	Tyr	BAla	Ala	Gly	AAA	Thr	Glu	Gln	Ser	Asn	Asp	Cit	hArg	Arg	His	Lys	Orn	All	Alla	SAH	SAM
Radish	Dicot	0	418.969	895.097	411.939	647.171	280.993	175.764	14.583	1559.29	4969.32	516.824	222.031	10436.3	5506.74	66.5569	1355.66	4363.92	902.651	141.117	135.605	614.879	19.7831	33.2479	300.221	62.9733	46.0802	17.3872	39.1142	396.561	20.0327	90.2591
Maize	Monocot	146.135	4442.37	1691.6	1878.64	2635.62	19605.6	167.43	2408.4	7050.54	10898.7	6662.95	275.859	3907.53	1654.56	12.291	184.42	287.446	8292.74	3774.37	21656.8	3594.85	70.8973	11.5259	44.6926	67.3307	34.6464	39.7352	1179.37	90.2941	18.6992	97.0254
Barley	Monocot	62.6566	953.844	545.051	325.874	1313.89	2487.98	0	105.615	1154.54	5793.56	1067.57	47.5787	521.124	64.7451	16.8662	110.315	201.924	1676.27	273.243	4012.14	1361.22	21.179	29.0947	71.8518	53.7511	90.2897	31.4191	1326.85	70.7099	13.3008	82.0881
Wheat	Monocot	90.7251	691.881	242.33	591.126	576.413	33177.9	0	785.172	1226.06	2642.55	1690.16	47.542	740.048	74.8592	2.10545	120.026	247.096	897.636	901.387	154.917	204.153	33.7035	35.0498	87.8527	72.0066	149.923	71.724	1366.4	64.5499	16.1353	118.274
Tomato	Dicot	231.856	1139.81	893.587	1341.54	1276.18	19574	2366.75	1213.36	3720.76	6403.94	2160.9	15.0697	1424	68.0583	0	100.759	638.619	2261.45	690.66	422.637	307.882	85.8188	33.9627	40.0204	60.5655	160.34	77.0591	131.098	14.9445	12.8013	78.5847
Tobacco	Dicot	99.8384	404.871	155.462	1169.54	474.046	3053.8	0	83.3334	460.342	725.463	309.561	6.67374	214.251	41.4352	0.39658	14.1226	106.608	1384.99	78.0033	58.9623	129.13	13.588	6.96334	9.30493	10.5107	20.0846	10.1359	67.1234	26.1533	2.03989	13.4114
Arabidopsis	Dicot	273.693	191.754	141.419	232.969	716.063	1926.77	9.22536	13.0241	8443.86	4063.63	870.681	15.0928	195.627	58.786	0.572123	43.6841	829.518	9040.06	1157.82	1197.04	223.067	81.6684	36.8211	282.064	22.926	37.1176	6.87687	49.3025	30.5087	0.652165	8.27448
SD
Species	Type	pGlu	Leu	Ile	Phe	Trp	GABA	BABA	Met	Pro	Val	Tyr	BAla	Ala	Gly	AAA	Thr	Glu	Gln	Ser	Asn	Asp	Cit	hArg	Arg	His	Lys	Orn	All	Alla	SAH	SAM
Radish	Dicot	0	85.3209	117.313	42.0509	211.247	97.8167	35.6062	3.20433	87.8055	849.869	137.926	28.2786	843.197	757.21	13.8606	204.901	351.845	85.3285	37.1957	8.09752	93.971	2.74059	5.69195	47.838	13.4701	15.3564	4.84857	6.12693	78.3288	3.7719	24.1819
Maize	Monocot	48.4729	845.13	358.888	366.317	345.729	5296.7	45.9689	1019.9	1438.82	2859.29	1805.54	54.8236	1081.79	288.848	3.17088	31.99	40.6555	2153.91	1025.5	2295.68	688.679	15.799	1.3979	15.0726	27.65	2.03855	12.3806	150.579	14.8804	4.10817	17.1292
Barley	Monocot	10.6988	67.6358	74.0309	66.5073	181.4	345.573	0	21.6998	376.398	979.693	217.032	1.31833	62.2485	19.28	5.46168	17.6199	41.3901	954.623	114.236	711.743	321.106	5.2058	11.1946	15.9078	7.9188	29.3271	5.52559	147.378	11.5063	3.83708	20.8638
Wheat	Monocot	17.4251	45.537	57.6307	51.3095	98.8797	9459.54	0	125.254	319.342	669.012	473.83	14.864	179.227	7.966	0.387405	21.7275	27.1938	173.038	203.288	31.7024	76.1229	6.2824	6.65482	18.4215	5.26983	15.3976	4.57383	364.185	14.1711	7.27533	20.8357
Tomato	Dicot	80.8559	215.379	213.889	465.157	217.805	4512.25	397.292	21.293	825.34	1677.39	636.911	4.86521	377.494	19.8729	0	8.26677	49.3047	291.716	157.701	26.5875	6.36948	21.962	12.2793	8.77665	5.67613	48.9666	4.86198	32.9349	2.45516	6.53093	13.9508
Tobacco	Dicot	18.0895	70.2087	17.4602	156.665	98.4998	328.188	0	23.3285	52.1209	63.3193	22.672	0.400056	28.9142	11.0486	0.0895076	1.64624	9.49739	133.281	16.7897	7.16893	9.70824	1.59151	1.09916	0.933663	2.39949	2.85359	2.04436	3.59975	2.91126	0.214882	5.54624
Arabidopsis	Dicot	55.292	20.0483	12.5893	23.9126	87.4075	134.104	0.747973	1.69995	1551.21	837.065	119.8	4.05598	50.5134	13.0176	0.281143	11.3506	54.043	1598.6	206.188	143.957	45.7276	13.6636	8.64384	87.681	6.80076	11.2909	2.60162	15.8235	3.28109	0.162059	0.983259

## Sheet: Acetylated and methylated AAs
	Supplementary dataset S2. Levels of nitrogen-containing metabolites in investigated aerial part of different plant species.
MEAN VALUES (pmol/mg DW)
Species	Type	AcGABA	AcBAla	AcGlu	N6AcLys	N2AcLys	N5AcOrn	N2AcOrn	BAB	GB	Sta
Radish	Dicot	0	0	88.2521	0	6.95697	2.88743	8.2954	1.23713	97.2307	2.80748
Maize	Monocot	5.85904	0	109.14	0	3.01912	0.340749	5.23606	9.21854	872.792	0.41922
Barley	Monocot	0	3.65057	61.3448	0	0.243141	0.142803	0.512532	10.951	5275.37	0.102978
Wheat	Monocot	1.75708	0	151.335	4.83099	0.389798	0.23561	0.531029	28.915	8903.05	0.333164
Tomato	Dicot	4.00466	0	186.483	0.531822	0.216525	0.90129	0.670989	5.55392	27.273	0.101575
Tobacco	Dicot	4.58951	0	25.3889	0	0.0662558	0.0870019	0.439743	0.551072	9.50172	0.60943
Arabidopsis	Dicot	1.00288	0	18.8216	0	0.0399087	0.146811	6.54012	0.604255	3.14668	0.239221
SD
Species	Type	AcGABA	AcBAla	AcGlu	N6AcLys	N2AcLys	N5AcOrn	N2AcOrn	BAB	GB	Sta
Radish	Dicot	0	0	23.4146	0	1.45074	1.33896	2.57125	0.226289	18.4081	0.258194
Maize	Monocot	1.14763	0	22.0111	0	0.0358505	0.128601	0.929386	2.36628	204.422	0.0513421
Barley	Monocot	0	0.848217	14.5518	0	0.0553484	0.0277211	0.144344	3.13736	237.221	0.0356422
Wheat	Monocot	0.125753	0	16.4631	1.84651	0.0964675	0.0739813	0.166584	9.75461	1879.27	0.0648927
Tomato	Dicot	0.426761	0	11.727	0.159805	0.0920598	0.165954	0.136195	1.6243	2.09269	0.0108261
Tobacco	Dicot	0.934923	0	5.96577	0	0.00543309	0.00535926	0.0290014	0.0250659	2.83187	0.192649
Arabidopsis	Dicot	0.24931	0	3.14653	0	0.0102629	0.042385	1.56083	0.0956083	0.187347	0.0161579

## Sheet: Acetylated polyamines
	Supplementary dataset S2. Levels of nitrogen-containing metabolites in investigated aerial part of different plant species.
MEAN VALUES (pmol/mg DW)
Species	Type	AcTryp	AcPEA	AcTyra	dAcDap	AcAgm	AcHist	AcCad	AcDap	AcPut	dAcSpm	N1AcSpd	N8AcSpd	AcnSpd
Radish	Dicot	0	0	0	0	7.69881	0.0821472	0.610687	0.31738	32.9085	0.0518549	0.63938	12.1282	0.152996
Maize	Monocot	0.0338953	0.0721742	0.617791	0.180304	0	0	0.190456	1.60047	24.8214	0	0	6.14161	0
Barley	Monocot	0.0515243	0	0	0.0572351	14.3017	0.094672	0.78533	0.333224	15.3954	0	0.342406	7.67907	0.162447
Wheat	Monocot	0	0	0	0	0.0365265	0.0778372	0	0.299645	4.09871	0	0.157458	8.70183	0.0913752
Tomato	Dicot	0.0330584	0	0.643296	0.0730452	0.0704915	0.0327342	0.0322489	0.335039	79.244	0	0.622192	4.4697	0.13051
Tobacco	Dicot	0.215885	3.48867	0.960352	0.10033	0	0	0.786619	0.379477	30.4281	0	1.35097	6.1003	0.118294
Arabidopsis	Dicot	0	0	0	0.0479907	39.3565	0	2.25247	0.204683	58.2947	0.0887805	5.72146	5.2619	0.186008
SD
Species	Type	AcTryp	AcPEA	AcTyra	dAcDap	AcAgm	AcHist	AcCad	AcDap	AcPut	dAcSpm	N1AcSpd	N8AcSpd	AcnSpd
Radish	Dicot	0	0	0	0	1.74592	0.0514031	0.459506	0.0593154	8.66854	0.00616162	0.13548	0.932541	0.040944
Maize	Monocot	0.0230005	0.0341494	0.27462	0.0277959	0	0	0.0150108	0.468051	6.32008	0	0	1.45256	0
Barley	Monocot	0.0239881	0	0	0.0214654	2.4793	0.0493425	0.0717072	0.0351477	2.36327	0	0.0753498	0.664441	0.0308322
Wheat	Monocot	0	0	0	0	0.0102602	0.0114306	0	0.0793699	1.13923	0	0.0239136	1.95514	0.0276236
Tomato	Dicot	0.00151529	0	0.121534	0.0213322	0.0246193	0.00262995	0.00718533	0.0772621	16.6167	0	0.122485	0.841905	0.0527146
Tobacco	Dicot	0.0286942	0.910438	0.153678	0.01824	0	0	0.206909	0.0243735	7.69529	0	0.0780729	1.3996	0.0290545
Arabidopsis	Dicot	0	0	0	0.00750217	8.66034	0	0.46081	0.0102688	11.8487	0.0214177	0.383821	1.86584	0.0400564

## Sheet: Aliphatic biogenic amines
	Supplementary dataset S2. Levels of nitrogen-containing metabolites in investigated aerial part of different plant species.
MEAN VALUES (pmol/mg DW)
Species	Type	Cad	Put	Dap	nSpd	Spd	hSpd	tSpm	Spm	Agm	Tryp	Tyra	Hist
Radish	Dicot	4.8478	5676.41	17.1243	2.03189	32430.7	93.1204	13.4771	483.043	1549.21	0	16.8796	4.29505
Maize	Monocot	78.3577	10072.2	13853.9	2.2247	32.1401	4.80709	0	1.66816	2036.52	0	336.812	4.57338
Barley	Monocot	8.1299	2037.04	5365.85	2.26634	854.555	5.71177	0	4.7393	5418.25	36.0649	18.8298	2.06023
Wheat	Monocot	70.238	1570.79	928.677	2.74508	1961.94	6.91253	0.563724	8.80323	2330.16	1.65925	12.5764	34.3739
Tomato	Dicot	16.8974	5426.38	10.5263	1.5665	2151.8	16.0148	0	43.1018	139.422	78.8232	857.082	11.8055
Tobacco	Dicot	9.45185	4114.27	0	1.47401	9949.7	67.4968	6.72665	100.231	187.394	267.852	109.713	0.992098
Arabidopsis	Dicot	8.05872	2605.72	0	0.285503	1801.33	0	0	1.80815	1606.16	0	0.832342	3.46133
SD
Species	Type	Cad	Put	Dap	nSpd	Spd	hSpd	tSpm	Spm	Agm	Tryp	Tyra	Hist
Radish	Dicot	0.834699	1277.8	0.982874	0.50817	5536.97	5.804	3.20466	28.9895	210.373	0	4.20338	0.65784
Maize	Monocot	10.0778	1395.45	1722.15	0.640447	5.8833	1.36794	0	0.430959	505.085	0	17.1739	1.20099
Barley	Monocot	1.27524	155.1	1568.28	0.467848	144.166	3.06145	0	1.06206	2290.41	10.4797	3.26732	0.593061
Wheat	Monocot	11.8463	372.515	94.7247	0.781789	122.224	1.34909	0.261411	0.889038	924.381	0.460773	2.12352	13.1928
Tomato	Dicot	3.33658	1023.87	2.05043	0.41763	645.813	5.42638	0	14.7943	48.3872	9.31125	119.83	1.9621
Tobacco	Dicot	1.60767	296.012	0	0.597699	2553.35	10.1945	1.50454	31.72	25.8576	47.6194	14.3459	0.0908186
Arabidopsis	Dicot	2.77126	565.038	0	0.0803623	452.35	0	0	0.557637	485.889	0	0.123792	0.617687

## Sheet: Conjugated Polyamines
	Supplementary dataset S2. Levels of nitrogen-containing metabolites in investigated aerial part of different plant species.
MEAN VALUES (pmol/mg DW)
Species	Type	Con_Put	Con_Dap	Con_nSpd	Con_Spd	Con_hSpd	Con_Spm
Radish	Dicot	0	23.2419	1.95779	3645.02	0	0
Maize	Monocot	0	0	0	0	0	0
Barley	Monocot	0	0	0	0	0	0
Wheat	Monocot	0	0	0	563.243	0	178.507
Tomato	Dicot	0	138.723	0	0	0	0
Tobacco	Dicot	0	0	9.67451	0	0	0
Arabidopsis	Dicot	2664.66	0	2.58529	13713.4	2.75598	166.897
SD
Species	Type	Con_Put	Con_Dap	Con_nSpd	Con_Spd	Con_hSpd	Con_Spm
Radish	Dicot	0	5.7462	0.554641	882.17	0	0
Maize	Monocot	0	0	0	0	0	0
Barley	Monocot	0	0	0	0	0	0
Wheat	Monocot	0	0	0	47.1933	0	11.5539
Tomato	Dicot	0	27.2787	0	0	0	0
Tobacco	Dicot	0	0	2.51828	0	0	0
Arabidopsis	Dicot	268.431	0	1.08406	2990	1.1732	35.7262

## Sheet: Bound polyamines
	Supplementary dataset S2. Levels of nitrogen-containing metabolites in investigated aerial part of different plant species.
MEAN VALUES (pmol/mg DW)
Species	Type	B_Cad	B_Put	B_Dap	B_Spd	B_hSpd	B_tSpm	B_Spm	B_Agm
Radish	Dicot	20.7291	2896.5	63.3644	51658	187.373	134.064	4784.53	6409.86
Maize	Monocot	43.6761	10881.5	11303.2	369.089	5.58775	0.739177	16.5761	1375.36
Barley	Monocot	8.55093	3887.63	9068.41	1649.12	7.19747	104.315	191.25	2825.2
Wheat	Monocot	42.4005	2219.34	3916.9	12544.6	21.414	1600.27	1653.01	4010.11
Tomato	Dicot	45.0217	11791	266.484	58247.2	771.029	376.763	8023.24	424.706
Tobacco	Dicot	6.21909	2513.95	0	49723.5	284.144	49.9561	855.775	138.477
Arabidopsis	Dicot	5.48052	1603.21	15.1346	10202.5	7.09576	8.05061	101.151	1390.47
SD
Species	Type	B_Cad	B_Put	B_Dap	B_Spd	B_hSpd	B_tSpm	B_Spm	B_Agm
Radish	Dicot	1.55782	1127.59	22.5006	8393.39	38.5305	15.6285	369.49	1065.63
Maize	Monocot	5.73295	1617.18	1876.54	133.208	1.1744	0.324223	3.20306	340.127
Barley	Monocot	1.8148	768.285	244.723	166.936	1.91847	14.6581	30.2173	857.555
Wheat	Monocot	9.11379	271.022	363.514	1324.25	2.66608	745.472	315.611	1084.57
Tomato	Dicot	0.704873	140.044	46.2942	6989.54	115.305	58.0482	1279.53	87.5068
Tobacco	Dicot	1.39641	512.734	0	13187.7	38.6928	21.742	196.437	26.1432
Arabidopsis	Dicot	0.296385	70.5645	1.99839	1435.76	0.369347	0.859794	16.6028	272.115

## Sheet: Tomato
	Supplementary dataset S3. Levels of nitrogen-containing metabolites.
MEAN VALUES (pmol/mg DW)
Stage	Free amino acids																											Other N-related compounds				Acetylated and methylated amino acids and polyamines
	pGlu	Leu	Ile	Phe	Trp	GABA	BABA	Met	Pro	Val	Tyr	BAla	Ala	Gly	AAA	Thr	Glu	Gln	Ser	Asn	Asp	Cit	hArg	Arg	His	Lys	Orn	All	Alla	SAH	SAM	dAcDap	AcAgm	AcHist	AcCad	AcDap	AcPut	dAcSpm	N1AcSpd	N8AcSpd	AcnSpd	AcGABA	AcGlu	N2AcLys	N5AcOrn	N2AcOrn	BAB	GB	Sta
Cotyledons	97.0256	1506.52	414.41	1343.99	958.942	16098.3	0	416.718	3042.03	3363.49	1814.67	23.1514	933.703	52.3113	3.69539	84.1253	71.7573	1552.35	657.498	160.734	214.351	82.7578	14.8679	110.359	215.429	242.211	311.353	120.369	16.6916	37.2689	139.785	0	0.375587	0.104039	0.198587	0.0309304	0.113446	0.25648	42.1597	0.578659	3.98836	0.0638481	4.58551	82.4548	1.09801	0.100105	1.8504	0.187858	2.77563
True Leaves	231.856	1139.81	893.587	1341.54	1276.18	19574	2366.75	1213.36	3720.76	6403.94	2160.9	15.0697	1424	68.0583	0	100.759	638.619	2261.45	690.66	422.637	307.882	85.8188	33.9627	40.0204	60.5655	160.34	77.0591	131.098	14.9445	12.8013	78.5847	0.0330584	0.643296	0.0730452	0.0704915	0.0327342	0.0322489	0.335039	79.244	0.622192	4.4697	0.13051	4.00466	186.483	0.531822	0.216525	0.90129	0.670989	5.55392
SD
Stage	Free amino acids																											Other N-related compounds				Acetylated and methylated amino acids and polyamines
	pGlu	Leu	Ile	Phe	Trp	GABA	BABA	Met	Pro	Val	Tyr	BAla	Ala	Gly	AAA	Thr	Glu	Gln	Ser	Asn	Asp	Cit	hArg	Arg	His	Lys	Orn	All	Alla	SAH	SAM	dAcDap	AcAgm	AcHist	AcCad	AcDap	AcPut	dAcSpm	N1AcSpd	N8AcSpd	AcnSpd	AcGABA	AcGlu	N2AcLys	N5AcOrn	N2AcOrn	BAB	GB	Sta
Cotyledons	20.5691	352.145	119.917	241.835	27.7743	1990.81	0	55.2275	694.123	800.584	426.231	7.36374	163.338	12.5462	0.795767	22.1454	28.6941	445.211	61.1497	45.3561	45.6562	9.56913	2.71719	23.4475	39.474	19.722	104.421	63.6169	4.48761	2.92669	20.7755	0	0.0803141	0.0102272	0.0396538	0.00816041	0.0307019	0.0483794	9.28821	0.0576275	1.25054	0.017603	0.280567	4.10833	0.182482	0.0233671	0.33133	0.092147	0.348483
True Leaves	80.8559	215.379	213.889	465.157	217.805	4512.25	397.292	21.293	825.34	1677.39	636.911	4.86521	377.494	19.8729	0	8.26677	49.3047	291.716	157.701	26.5875	6.36948	21.962	12.2793	8.77665	5.67613	48.9666	4.86198	32.9349	2.45516	6.53093	13.9508	0.00151529	0.121534	0.0213322	0.0246193	0.00262995	0.00718533	0.0772621	16.6167	0.122485	0.841905	0.0527146	0.426761	11.727	0.159805	0.0920598	0.165954	0.136195	1.6243
[truncated: 26 more columns]

## Sheet: Arabidopsis
	Supplementary dataset S3. Levels of nitrogen-containing metabolites.
MEAN VALUES (pmol/mg DW)
Stage	Free amino acids																											Other N-related compounds				Acetylated and methylated amino acids and polyamines
	pGlu	Leu	Ile	Phe	Trp	GABA	BABA	Met	Pro	Val	Tyr	BAla	Ala	Gly	AAA	Thr	Glu	Gln	Ser	Asn	Asp	Cit	hArg	Arg	His	Lys	Orn	All	Alla	SAH	SAM	dAcDap	AcAgm	AcHist	AcCad	AcDap	AcPut	dAcSpm	N1AcSpd	N8AcSpd	AcnSpd	AcGABA	AcGlu	N2AcLys	N5AcOrn	N2AcOrn	BAB	GB	Sta
Control	273.693	191.754	141.419	232.969	716.063	1926.77	9.22536	13.0241	8443.86	4063.63	870.681	15.0928	195.627	58.786	0.572123	43.6841	829.518	9040.06	1157.82	1197.04	223.067	81.6684	36.8211	282.064	22.926	37.1176	6.87687	49.3025	30.5087	0.652165	8.27448	0.0479907	39.3565	0	2.25247	0.204683	58.2947	0.0887805	5.72146	5.2619	0.186008	1.00288	18.8216	0.0399087	0.146811	6.54012	0.604255	3.14668	0.239221
Drought	188.22	301.416	207.932	278.263	628.199	1920.78	0	1.9158	11220.8	2689.96	807.001	11.9728	147.923	52.9183	0.500806	32.4204	165.067	3650.35	490.954	370.625	125.997	21.7495	8.28305	23.9621	9.70712	14.2077	3.5437	140.479	24.3592	0.268959	9.49358	0	22.0647	0.0440474	1.96535	0.206435	51.0364	0	4.08648	4.9669	0.0998808	0.909738	52.0824	0.0715857	0.151892	5.63849	0.831674	17.2246	0.317033
Stage	Free amino acids																											Other N-related compounds				Acetylated and methylated amino acids and polyamines
	pGlu	Leu	Ile	Phe	Trp	GABA	BABA	Met	Pro	Val	Tyr	BAla	Ala	Gly	AAA	Thr	Glu	Gln	Ser	Asn	Asp	Cit	hArg	Arg	His	Lys	Orn	All	Alla	SAH	SAM	dAcDap	AcAgm	AcHist	AcCad	AcDap	AcPut	dAcSpm	N1AcSpd	N8AcSpd	AcnSpd	AcGABA	AcGlu	N2AcLys	N5AcOrn	N2AcOrn	BAB	GB	Sta
Control	55.292	20.0483	12.5893	23.9126	87.4075	134.104	0.747973	1.69995	1551.21	837.065	119.8	4.05598	50.5134	13.0176	0.281143	11.3506	54.043	1598.6	206.188	143.957	45.7276	13.6636	8.64384	87.681	6.80076	11.2909	2.60162	15.8235	3.28109	0.162059	0.983259	0.00750217	8.66034	0	0.46081	0.0102688	11.8487	0.0214177	0.383821	1.86584	0.0400564	0.24931	3.14653	0.0102629	0.042385	1.56083	0.0956083	0.187347	0.0161579
Drought	18.2704	53.5757	32.445	58.4683	101.364	376.534	0	0.580996	979.75	700.948	61.1629	2.07372	35.7732	8.07052	0.115575	6.61804	89.9591	794.435	14.9627	34.2595	10.2131	1.98319	2.17538	3.47911	1.6954	3.30196	0.125461	13.3708	4.10699	0.0252551	1.42029	0	5.54637	0.00568839	0.119692	0.0184934	12.6059	0	0.415878	0.761374	0.0159933	0.204263	8.69081	0.0340487	0.0154565	1.91503	0.173427	7.01529	0.0645373
[truncated: 26 more columns]

## Sheet: Analytes (3A)
	Supplementary dataset S4. Absolute intensities (AU) of the analytes separated on HILIC column.
	AcTryp	AcPea	AcTyra	AcGaba	AcBala	dAcDap	Pglu	dAcLys	AcGlu	dAcOrn	Tryp	All	AcCit	Tyra	AcAgm	AcHist	AcCad	AcDap	BAB	Phe	AcPut	Leu+Ile	Trp	Gaba	Bet	Sta	Met	Baba	Pro	Val	hCys	Tyr	Bala	Cys	Alla	N5AcLys+N2AcLys	Ala	Hpr	N5AcOrn+N2AcOrn	Gly	Aaa	Thr	Glu	Gln	Ser	Asn	Asp	Cit	SAH
1	8772	5792
1.002	8715	5885
1.004	8598	6000
1.006	8420	6121
1.008	8204	6228
1.011	7996	6302
1.013	7847	6342
1.015	7789	6351
1.017	7819	6337
1.019	7910	6312
1.021	8022	6283
1.023	8126	6257
1.025	8213	6233
1.027	8292	6203
1.029	8374	6151
1.032	8465	6059
1.034	8551	5921
1.036	8605	5745
1.038	8593	5559
1.04	8491	5393
1.042	8294	5272
1.044	8028	5208
1.046	7738	5196
1.048	7480	5222
1.05	7302	5270
1.053	7226	5320
1.055	7244	5354
1.057	7319	5357
1.059	7406	5321
1.061	7469	5252
1.063	7492	5168
1.065	7477	5097
1.067	7437	5065
1.069	7386	5085
1.071	7337	5150
1.074	7305	5239
1.076	7307	5320
1.078	7356	5369
1.08	7446	5371
1.082	7549	5332
1.084	7616	5264
1.086	7608	5187
1.088	7511	5116
1.09	7349	5060
1.092	7173	5025
1.095	7039	5013
1.097	6984	5027
1.099	7018	5067
1.101	7119	5123
1.103	7246	5180
1.105	7355	5223
1.107	7409	5243
1.109	7386	5246
1.111	7282	5242
1.113	7110	5241
1.116	6894	5244
1.118	6668	5244
1.12	6461	5228
1.122	6300	5188
1.124	6193	5122
1.126	6136	5035
1.128	6119	4937
1.13	6128	4835
1.132	6152	4736
1.134	6188	4642
1.137	6227	4555
1.139	6256	4480
1.141	6254	4423
1.143	6205	4393
1.145	6111	4396
1.147	5994	4429
1.149	5890	4478
1.151	5830	4524
1.153	5828	4552
1.155	5876	4554
1.158	5958	4534
1.16	6060	4502
1.162	6173	4474
1.164	6284	4462
1.166	6375	4471
1.168	6421	4500
1.17	6405	4545
1.172	6328	4600
1.174	6216	4661
1.176	6098	4720
1.179	5995	4769
1.181	5906	4796
1.183	5817	4793
1.185	5714	4758
1.187	5599	4701
1.189	5497	4641
1.191	5440	4601
1.193	5458	4595
1.195	5554	4624
1.197	5705	4674
1.202	5905	4729	11366
1.205	6151	4773	11281
1.208	6292	4759	11027
1.211	6296	4721	10619
1.214	6193	4702	10154
1.217	6042	4726	9759
1.221	5898	4775	9528
1.224	5807	4804	9498
1.227	5781	4758	9622
1.23	5807	4603	9803
1.233	5856	4357	9960
1.236	5912	4083	10058
1.239	5977	3856	10081
1.243	6055	3728	10011
1.246	6137	3708	9842
1.249	6207	3767	9612
1.252	6253	3851	9401
1.255	6286	3913	9259
1.258	6322	3937	9164
1.261	6356	3956	9046
1.265	6333	4027	8862
1.268	6193	4178	8654
1.271	5936	4387	8506
1.274	5667	4619	8479
1.277	5535	4925	8565
1.28	5638	5605	8710
1.284	5952	7530	8870
1.287	6345	12862	9033
1.29	6646	26512	9205
1.293	6731	58620	9384
1.296	6594	128355	9552
1.299	6349	268709	9677
1.302	6148	531814	9729
1.306	6072	992354	9690
1.309	6087	1746845	9568
1.312	6102	2904895	9407
1.315	6060	4571375	9274
1.318	5976	6819152	9231
1.321	5892	9659508	9297
1.324	5830	13019064	9444
1.328	5786	16730336	9611
1.331	5761	20538253	9749
1.334	5779	24131003	9832
1.337	5886	27206161	9843
1.34	6101	29556317	9762
1.343	6389	31125183	9585
1.347	6663	31988912	9351
1.35	6846	32274712	9134
1.353	6931	32075973	9002
1.356	7038	31417640	8994
1.359	7567	30283099	9116
1.362	10072	28675329	9341
1.365	20028	26661383	9597
1.369	53116	24371988	9787
1.372	145294	21949395	9827
1.375	363145	19503927	9698
1.378	805177	17099286	9446
1.381	1583831	14780660	9152
1.384	2785148	12590658	8893
1.387	4421842	10571268	8713
1.391	6403537	8752175	8616
1.394	8545913	7150598	8574
1.397	10612556	5776463	8536
1.4	12374861	4633708	8435
1.403	13660774	3716082	8212
1.406	14383377	3002314	7865
1.41	14539615	2459360	7467
1.413	14194579	2049878	7131
1.416	13456935	1740718	6933
1.419	12456771	1505708	6873
1.422	11323247	1325141	6893
1.425	10167604	1183522	6947
1.428	9073706	1069025	7037
1.432	8095289	973268	7203
1.435	7258294	891079	7472
1.438	6565120	818952	7825
1.441	6003951	753929	8197
1.444	5556695	693433	8492
1.447	5204995	636140	8609
1.45	4930552	582247	8485
1.454	4715752	532580	8150
1.457	4543176	487481	7746
1.46	4396955	446462	7462
1.463	4263349	408991	7420
1.466	4133051	375013	7608
1.469	4000926	344757	7919
1.473	3864594	317922	8249
1.476	3721816	293536	8542
1.479	3571091	270618	8765
1.482	3413175	248931	8856
1.485	3251670	228955	8750
1.488	3090745	211244	8461
1.491	2932376	195863	8114
1.495	2775397	182392	7887
1.498	2617063	170287	7904
1.501	2455285	159156	8091
1.504	2273993	147941	8414
1.508	2091820	137913	8756
1.511	1910616	129091	9082
1.515	1737390	121622	9393
1.518	1571637	115014	9718
1.522	1414149	108817	10152
1.525	1265448	102819	10979
1.529	1125994	97122	12828
1.532	996172	91895	16866
1.536	876759	87112	25081
1.539	768656	82593	40610
1.543	672467	78227	67958
1.546	588069	74106	113028
1.55	514777	70460	183027
1.553	451668	67505	286354
1.557	397664	65282	431984
1.56	351488	63545	627926
1.564	311923	61844	879288
1.567	278057	59814	1187222
1.571	249293	57430	1549030
1.574	225149	54966	1957883
1.578	205113	52758	2402625
1.581	188530	51030	2869028
1.585	174528	49871	3342919
1.588	162268	49247	3810696
1.592	151262	48963	4257356
1.595	141452	48644	4665503
1.599	132850	47869	5019605
1.602	125257	46437	5310398
1.606	118336	44535	5534558
1.609	111882	42588	5691566
1.613	105919	40910	5782447
1.616	100569	39506	5811808
1.62	95928	38192	5787940
1.623	92064	36869	5720918
1.627	88994	35645	5619358
1.63	86580	34720	5488775
1.634	84466	34181	5331135
1.637	82256	33920	5146314
1.641	79805	33748	4935091
1.644	77333	33525	4701500
1.648	75176	33172	4453282
1.651	73444	32610	4199108
1.655	71942	31806	3945533
1.658	70405	30839	3694986
1.662	68736	29885	3447031
1.665	67016	29079	3201093
1.669	65358	28446	2958341
1.672	63846	27919	2721117
1.676	62591	27410	2491393
1.679	61766	26856	2271112
1.683	61443	26276	2062780
1.686	61397	25775	1868527
1.69	61192	25474	1688500
1.693	60597	25397	1520641
1.697	59856	25444	1375242
1.702	59216	25482	1217816	5916
1.706	58751	25337	1033354	5785
1.711	58058	24913	877277	5580
1.715	56546	24312	752737	5487
1.72	54506	23649	645681	5568
1.725	52515	23027	550779	5677
1.729	50801	22483	469055	5648
1.734	49497	22017	401578	5432
1.738	48942	21647	346397	5112
1.743	49345	21397	300234	4835
1.747	50326	21232	261021	4706
1.752	51056	21074	227919	4733
1.756	50829	20882	200235	4858
1.761	49512	20622	177093	5031
1.765	47505	20221	157640	5212
1.77	45405	19659	141116	5354
1.775	43635	19095	126940	5439
1.779	42313	18787	114779	5501
1.784	41324	18812	104294	5585
1.788	40504	19006	95096	5692
1.793	39784	19147	87074	5804
1.797	39131	19153	80468	5919
1.802	38487	19038	75391	6003	5754
1.807	37751	18776	71116	5976	5784
1.813	37061	18304	67496	5746	5902
1.819	36633	17656	64451	5409	5992
1.824	36371	16995	61828	5250	6025
1.83	36035	16539	59210	5407	6040
1.835	35557	16405	56228	5759	6062
1.841	35062	16509	53033	5994	6048
1.847	34589	16636	50377	5948	5990
1.852	34046	16622	48449	5677	5921
1.858	33377	16449	46793	5346	5879
1.863	32697	16238	44904	5058	5850
1.869	32108	16045	42999	4851	5814
1.875	31671	15841	41587	4758	5769
1.88	31262	15488	40806	4787	5706
1.886	30781	15018	40309	4888	5594
1.891	30246	14576	39714	4992	5437
1.897	29876	14361	38834	5058	5282
1.903	29803	14381	37739	5123	5206
1.908	29942	14475	36592	5233	5250
1.914	30104	14442	35621	5400	5429
1.919	30211	14221	34968	5531	5726
1.925	30242	13950	34584	5516	6069
1.931	30070	13845	34238	5342	6304
1.936	29458	13944	33684	5122	6294
1.942	28354	14032	32907	4984	6045
1.947	27032	13818	32129	4961	5719
1.953	25977	13191	31537	5020	5463
1.959	25428	12366	30995	5116	5300
1.964	25327	11680	30194	5197	5156
1.97	25431	11373	29092	5209	4999
1.975	25586	11368	27993	5137	4883
1.981	25726	11434	27242	5031	4898
1.987	25841	11394	26839	4904	5085
1.992	25918	11286	26535	4733	5389
1.998	25946	11232	26090	4518	5646
2.001			25715	4421	5715
2.005			25392	4443	5650
2.008			25146	4551	5521
2.012			24898	4711	5374
2.015			24637	4875	5263
2.019			24314	5016	5199
2.022			23920	5138	5160
2.026			23503	5259	5115
2.029			23140	5381	5057
2.033			22904	5477	5010
2.036			22819	5514	5006
2.04			22850	5481	5060
2.043			22916	5391	5157
2.047			22915	5262	5267
2.05			22768	5105	5373
2.054			22477	4932	5480
2.057			22159	4770	5605
2.061			22004	4663	5740
2.064			22157	4644	5847
2.068			22613	4713	5875
2.071			23187	4834	5808
2.075			23627	4963	5679
2.078			23782	5063	5556
2.082			23677	5095	5496
2.085			23415	5030	5520
2.089			23044	4883	5615
2.092			22571	4740	5750
2.096			22048	4694	5915
2.099			21566	4763	6140
2.103			21177	4870	6493
2.106			20877	4921	7049
2.11			20687	4895	7861
2.113			20667	4853	8953
2.117			20832	4856	10340
2.12			21094	4899	12027
2.124			21315	4926	13987
2.127			21403	4898	16130
2.131			21328	4838	18291
2.134			21090	4804	20245
2.138			20707	4826	21783
2.141			20259	4886	22820
2.145			19894	4950	23479
2.148			19727	4993	24014
2.152			19712	5009	24628
2.155			19667	4996	25318
2.159			19449	4962	25914
2.162			19124	4929	26266
2.166			18921	4929	26380
2.169			19009	4996	26349
2.173			19334	5166	26225
2.176			19669	5484	25975
2.18			19806	6044	25557
2.183			19699	7052	24961
2.187			19455	8875	24187
2.19			19212	12094	23253
2.194			19052	17464	22226
2.197			18979	27145	21188
2.2				37382	20506
2.202				52551	19842
2.205				72458	19299
2.207				100095	18760
2.21				139080	18187
2.212				191374	17595
2.215				259747	16986
2.217				347055	16382
2.219				456481	15808
2.222				591564	15280
2.224				756036	14789
2.227				953259	14302
2.229				1185705	13791
2.232				1454653	13242
2.234				1760286	12667
2.237				2101904	12086
2.239				2477743	11521
2.241				2884675	10990
2.244				3318006	10508
2.246				3772129	10085
2.249				4241459	9715
2.251				4720888	9382
2.254				5205259	9067
2.256				5688273	8766
2.259				6162293	8486
2.261				6619076	8236
2.264				7051291	8018
2.266				7453141	7823
2.268				7820475	7636
2.271				8149941	7438
2.273				8438363	7212
2.276				8682117	6960
2.278				8876916	6703
2.281				9018682	6490
2.283				9105021	6378
2.286				9137289	6412
2.288				9121316	6626
2.29				9066092	7046
2.293				8980891	7718
2.295				8871954	8734
2.298				8741550	10250
2.3				8589257	12492
2.303				8414704	15734
2.305				8219312	20281
2.308				8005486	26452
2.31				7775370	34599
2.313				7529826	45144
2.315				7269911	58624
2.317				6997970	75692
2.32				6718048	97067
2.322				6434296	123420
2.325				6149364	155251
2.327				5863816	192874
2.33				5577276	236484
2.332				5289870	286338
2.335				5003252	342751
2.337				4719783	405968
2.339				4441654	475816
2.342				4170217	551515
2.344				3906703	631705
2.347				3652888	714687
2.349				3410878	798707
2.352				3182137	882061
2.354				2966637	963208
2.357				2763043	1040933
2.359				2569510	1114681
2.362				2384429	1184712
2.364				2206896	1251827
2.366				2036882	1316600
2.369				1875241	1378633
2.371				1723310	1436313
2.374				1582230	1487342
2.376				1452318	1529473
2.379				1332993	1561114
2.381				1223167	1581428
2.384				1121880	1590302
2.386				1028534	1588350
2.388				942825	1576980
2.391				864401	1558275
2.393				792823	1534556
2.396				727629	1507763
2.398				668541	1478884
2.401				615311	1447785
2.403				567561	1413478
2.406				524618	1374897
2.408				485670	1331691
2.411				449954	1284710
2.413				416943	1235699
2.415				386405	1186571
2.418				358369	1138501
2.42				333018	1091645
2.423				310450	1045303
2.425				290506	998687
2.428				272749	951459
2.43				256644	903940
2.433				241795	856776
2.435				228010	810457
2.437				215291	765070
2.44				203693	720352
2.442				193268	676075
2.445				183983	632361
2.447				175723	589786
2.45				168304	549152
2.452				161547	511042
2.455				155344	475544
2.457				149648	442282
2.46				144446	410759
2.462				139668	380671
2.464				135173	351975
2.467				130779	324779
2.469				126365	299193
2.472				121952	275331
2.474				117703	253316
2.477				113833	233287
2.479				110480	215306
2.482				107629	199263
2.484				105121	184833
2.486				102749	171579
2.489				100363	159116
2.491				97912	147215
2.494				95706	137021
2.496				93204	126065
2.499				91012	116773
2.502				87245	101752	10660
2.506				83566	88447	10941
2.511				80217	78212	11510
2.516				76703	69701	11947
2.52				73155	62498	12057
2.525				70077	56555	11979
2.529				67745	51902	11924
2.534				65978	48272	12006
2.538				64511	45160	12162
2.543				63295	42184	12243
2.547				62292	39260	12162
2.552				61218	36501	11972
2.556				59762	34037	11793
2.561				57953	31947	11703
2.566				56155	30284	11705
2.57				54713	29044	11771
2.575				53709	28125	11882
2.579				53025	27344	12006
2.584				52486	26591	12117
2.588				51925	25902	12237
2.593				51230	25348	12373
2.597				50352	24873	12486
2.602				49259	24292	12524
2.607				47880	23459	12496
2.611				46231	22385	12413
2.616				44542	21255	12245
2.62				43153	20296	11997
2.625				42243	19622	11789
2.629				41734	19180	11810
2.634				41402	18822	12076
2.638				41013	18455	12373
2.643				40424	18092	12419
2.647				39714	17800	12145
2.652				39170	17619	11722
2.657				39026	17504	11358
2.661				39198	17360	11166
2.666				39338	17096	11117
2.67				39145	16711	11113
2.675				38554	16325	11086
2.679				37658	16109	11075
2.684				36598	16166	11155
2.688				35604	16426	11304
2.693				35005	16661	11399
2.698				35026	16627	11380
2.702				35535	16240	11294
2.707				36028	15602	11217
2.711				35974	14884	11183
2.716				35234	14222	11216
2.72				34169	13710	11353
2.725				33316	13412	11583
2.729				32927	13321	11834
2.734				32850	13338	12062
2.738				32772	13345	12446
2.743				32474	13280	13468
2.748				31903	13153	15864
2.752				31103	12987	20483
2.757				30209	12794	28270
2.761				29422	12638	40839
2.766				28918	12651	61279
2.77				28707	12903	94289
2.775				28641	13243	145679
2.779				28549	13357	223138
2.784				28372	13061	336577
2.789				28127	12478	497006
2.793				27833	11896	715947
2.798				27526	11497	1006234
2.802				27317	11247	1381411
2.807				27350	11021	1850653
2.811				27628	10776	2416977
2.816				27891	10590	3083720
2.82				27741	10538	3853528
2.825				26990	10594	4721565
2.829				25889	10680	5667274
2.834				24953	10777	6660900
2.839				24510	10927	7683637
2.843				24456	11140	8721212
2.848				24451	11351	9745601
2.852				24264	11454	10714408
2.857				23936	11389	11601772
2.861				23648	11180	12409410
2.866				23548	10908	13132455
2.87				23637	10650	13737317
2.875				23742	10439	14199153
2.88				23584	10271	14523370
2.884				22976	10155	14736877
2.889				22021	10122	14848843
2.893				21087	10174	14843618
2.898				20549	10250	14704931
2.902				20512	10276	14443914
2.907				20767	10249	14104153
2.911				20996	10214	13724202
2.916				21008	10170	13306624
2.92				20833	10019	12839785
2.925				20607	9690	12320930
2.93				20437	9252	11760551
2.934				20362	8872	11163142
2.939				20416	8661	10538758
2.943				20629	8626	9912073
2.948				20964	8741	9313708
2.952				21282	8988	8756543
2.957				21415	9313	8227434
2.961				21293	9600	7699711
2.966				20994	9774	7161164
2.971				20668	9881	6625027
2.975				20437	10021	6117053
2.98				20341	10221	5652178
2.984				20356	10377	5229131
2.989				20411	10339	4840217
2.993				20445	10069	4468698
2.998					9788	4120954
3.001					9592	3866962
3.005					9540	3649792
3.008					9641	3444553
3.012					9828	3239668
3.015					9971	3042349
3.019					9956	2851701
3.022					9743	2668510
3.026					9385	2495205
3.029					8999	2333935
3.033					8705	2184998
3.036					8560	2047532
3.04					8541	1920595
3.043					8598	1802916
3.047					8701	1692524
3.05					8840	1587849
3.054					8994	1489119
3.057					9124	1397991
3.061					9200	1315574
3.064					9219	1241152
3.068					9179	1172525
3.071					9065	1107580
3.075					8880	1045590
3.078					8668	987436
3.082					8497	934259
3.085					8403	886188
3.089					8375	842477
3.092						802515
3.096						766105
3.099						731245
3.102						707286
3.104						682311
3.107						660203
3.109						638073
3.112						615435
3.114						594000
3.116						574327
3.119						556608
3.121						540480
3.124						525305
3.126						510513
3.129						495786
3.131						481034
3.134						466385
3.136						452151
3.139						438758
3.141						426531
3.143						415521
3.146						405499
3.148						396147
3.151						387227
3.153						378623
3.156						370237
3.158						361940
3.161						353585
3.163						345107
3.165						336556
3.168						328079
3.17						319840
3.173						311972
3.175						304582
3.178						297766
3.18						291591
3.183						285998
3.185						280713
3.188						275368
3.19						269666
3.192						263490
3.195						258649
3.197						252653
3.201						246521	5436
3.208						231365	5190
3.216						217271	5252
3.224						207095	5325
3.231						196123	5413
3.239						185665	5467
3.246						177088	5483
3.254						170340	5469
3.262						164273	5432
3.269						158372	5374
3.277						152399	5299
3.284						146553	5239
3.292						140634	5189
3.3						135307	5160
3.307						130348	5138
3.315						125691	5121
3.322						120720	5122
3.33						115688	5134
3.338						111082	5164
3.345						107463	5215
3.353						105099	5267
3.36						103271	5327
3.368						101887	5369
3.376						99617	5407
3.383						96831	5414
3.391						92919	5409
3.398						89553	5403
3.406						86820	5398
3.414						84830	5382
3.421						82585	5324
3.429						80236	5222
3.436						78288	5097
3.444						76571	5013
3.452						74651	5050
3.459						71850	5179
3.467						68971	5328
3.474						66404	5324
3.482						64897	5196
3.49						64110	4981
3.497						64000	4905
3.502							4930
3.508							4997
3.513							5077
3.518							5148
3.523							5215
3.528							5280
3.533							5330
3.538							5354
3.544							5344
3.549							5295
3.554							5211
3.559							5136
3.564							5124
3.569							5189
3.574							5276
3.58							5308
3.585							5248
3.59							5142
3.595							5083
3.6							5118
3.605							5220
3.611							5317
3.616							5373
3.621							5401
3.626							5424
3.631							5449
3.636							5477
3.641							5533
3.647							5659
3.652							5895
3.657							6273
3.662							6823
3.667							7576
3.672							8560
3.677							9816
3.683							11435
3.688							13528
3.693							16173
3.698							19385
3.703							23145
3.708							27434
3.714							32210
3.719							37535
3.724							43561
3.729							50291
3.734							57303
3.739							64041
3.744							70377
3.75							76678
3.755							83232
3.76							89832
3.765							95965
3.77							101204
3.775							105369
3.78							108526
3.786							110931
3.791							112823
3.796							114150
3.801							114676	7257
3.807							113682	6990
3.813							111383	6710
3.82							108477	6489
3.826							105351	6399
3.832							101958	6413
3.838							98149	6473
3.844							94073	6502
3.851							89869	6491
3.857							85613	6468
3.863							81141	6441
3.869							76500	6422
3.875							72021	6375
3.882							68129	6281
3.888							65005	6142
3.894							62490	6004
3.9							60536	5921
3.906							59419	5916
3.913							59672	5992
3.919							61723	6097
3.925							65732	6153
3.931							71514	6100
3.937							78652	5967
3.944							86680	5837
3.95							95193	5785
3.956							103921	5839
3.962							112335	6006
3.968							119932	6273
3.975							126260	6579
3.981							131018	6829
3.987							133802	6922
3.993							134263	6844
3.999							132641	6654
4.006							129654	6478
4.012							125910	6394
4.018							121431	6352
4.024							115841	6238
4.03							108949	6007
4.037							101050	5816
4.043							92749	5836
4.049							84596	6088
4.055							76847	6378
4.061							69559	6521
4.068							62751	6488
4.074							56530	6395
4.08							50902	6324
4.086							45816	6308
4.092							41247	6358
4.099							37408	6497
4.106							33097	6691	1483
4.113							29141	6940	1218
4.12							26193	7022	1083
4.128							23736	6801	991
4.135							21828	6451	1012
4.142							20326	6200	1109
4.149							19065	6244	1155
4.157							17883	6458	1103
4.164							16744	6798	992
4.171							15799	7158	920
4.178							15043	7742	908
4.186							14325	8837	957
4.193							13529	10979	1012
4.2							12703	14683	1040
4.207							12034	20676	1033
4.215							11589	30313	1004
4.222							11341	45939	961
4.229							11223	70569	898
4.236							11137	108394	871
4.244							11058	163568	930
4.251							10887	241662	1064
4.258							10659	347971	1190
4.265							10376	490439	1266
4.273							10161	679645	1312
4.28							10008	922341	1346
4.287							9930	1223110	1360
4.294							9929	1583093	1366
4.302							9975	2013227	1437
4.309							10024	2514580	1613
4.316							9917	3083445	1852
4.323							9707	3704472	2075
4.331							9507	4372113	2243
4.338							9476	5081205	2423
4.345							9638	5824013	2575
4.352							9900	6591202	2793
4.36							10180	7353746	2974
4.367							10377	8083138	3200
4.374							10484	8743396	3312
4.381							10503	9335512	3426
4.389							10483	9854618	3542
4.396							10466	10304381	3728
4.404							10506	10620730	3877	10109
4.413							10558	10987944	4093	9619
4.421							10562	11196382	4214	10095
4.429							10413	11231608	4233	10033
4.437							10235	11139713	4119	10074
4.446							10062	10986300	4038	10014
4.454							10004	10781854	4043	10004
4.462							10018	10513080	4049	9691
4.471							10075	10169884	3992	9324
4.479							10129	9774946	3822	9010
4.487							10130	9405864	3733	8997
4.496								8935174	3585	8883
4.499								8821336	3555	8942
4.502								8653557	3501	9116
4.505								8508569	3439	9382
4.508								8326947	3350	9734
4.511								8149674	3257	10010
4.514								7975372	3176	10100
4.518								7798936	3116	10012
4.521								7615086	3074	9856
4.524								7426059	3040	9745
4.527								7238574	3006	9717
4.53								7057124	2967	9739
4.533								6881630	2915	9762
4.536								6709644	2846	9772
4.54								6540446	2769	9797
4.543								6375117	2711	9875
4.546								6214754	2703	10015
4.549								6058501	2756	10184
4.552								5903893	2858	10327
4.555								5747445	2980	10402
4.559								5586207	3107	10398
4.562								5419874	3247	10343
4.565								5252351	3422	10281
4.568								5090396	3651	10239
4.571								4939869	3936	10209
4.574								4802357	4280	10161
4.577								4674498	4712	10101
4.581								4550267	5290	10086
4.584								4424807	6095	10185
4.587								4297520	7214	10400
4.59								4171552	8722	10655
4.593								4050653	10632	10850
4.596								3935853	12898	10938
4.599								3825946	15482	10929
4.603								3719180	18445	10840
4.606								3614650	21953	10674
4.609								3511700	26215	10459
4.612								3410409	31421	10271
4.615								3311868	37728	10212
4.618								3217621	45259	10341
4.622								3127841	54043	10624
4.625								3041149	64030	10947
4.628								2955937	75112	11186
4.631								2871732	87252	11284
4.634								2788851	100508	11263
4.637								2707909	115033	11195
4.64								2629599	130951	11131
4.644								2554954	148319	11075
4.647								2484641	167253	10988
4.65								2418371	188073	10840
4.653								2354835	211249	10647
4.656								2292641	237103	10459
4.659								2230858	265605	10320
4.662								2169191	296607	10234
4.666								2108003	330123	10171
4.669								2048638	366396	10105
4.672								1993033	405261	10031
4.675								1942550	445905	9941
4.678								1896707	487046	9823
4.681								1853254	527926	9677
4.685								1809503	568553	9544
4.688								1763968	609484	9500
4.691								1716742	650927	9607
4.694								1668817	692602	9865
4.697								1621000	734033	10209
4.7								1574078	775342	10532
4.703								1529071	817309	10735
4.707								1487321	860697	10763
4.71								1449265	905258	10618
4.713								1414148	949574	10358
4.716								1380379	991967	10073
4.719								1346906	1031481	9848
4.722								1313541	1068113	9728
4.725								1280811	1102257	9714
4.729								1249169	1134143	9775
4.732								1218915	1163740	9874
4.735								1190140	1190947	9986
4.738								1162915	1215980	10100
4.741								1136967	1239514	10220
4.744								1111808	1262246	10345
4.748								1086986	1284185	10440
4.751								1062476	1304377	10448
4.754								1038499	1321779	10346
4.757								1015195	1336114	10193
4.76								992449	1347997	10112
4.763								970045	1358042	10197
4.766								947864	1366192	10450
4.77								926008	1371613	10774
4.773								904759	1373391	11043
4.776								884430	1371166	11170
4.779								865120	1365653	11153
4.782								846747	1358158	11056
4.785								829199	1350041	10955
4.788								812454	1341936	10886
4.792								796313	1333930	10844
4.795								780223	1325678	10820
4.798								763524	1316881	10841
4.801								746082	1307268	10949
4.804								728544	1296513	11152
4.807								711870	1283824	11378
4.811								696515	1268017	11498
4.814								682130	1248404	11422
4.817								668021	1225961	11194
4.82								653795	1203404	10947
4.823								639566	1183369	10798
4.826								625680	1166312	10750
4.829								612460	1150133	10748
4.833								600147	1132393	10763
4.836								588942	1112648	10839
4.839								578845	1092706	11031
4.842								569477	1074488	11341
4.845								560070	1058157	11710
4.848								549836	1042158	12069
4.851								538374	1024718	12401
4.855								525954	1004889	12765
4.858								513342	982489	13283
4.861								501503	957648	14066
4.864								491110	930968	15166
4.867								482335	903828	16541
4.87								474757	878141	18140
4.874								467670	855200	19975
4.877								460315	834894	22171
4.88								452189	815991	24857
4.883								443234	797232	28062
4.886								433940	778132	31697
4.889								425039	758971	35686
4.892								416970	740451	40081
4.896								409607	723261	45045
4.899								402522	707699	50760
4.902								395483	693274	57336
4.905								388601	678837	64814
4.908								382082	663318	73166
4.911								375899	646636	82357
4.914								369814	629690	92447
4.918								363713	613556	103661
4.921								357801	598487	116319
4.924								352369	583980	130619
4.927								347342	569442	146496
4.93								342208	554958	163636
4.933								336390	541074	181675
4.937								329705	528225	200405
4.94								322426	516253	219902
4.943								315054	504576	240435
4.946								308057	492680	262295
4.949								301801	480409	285658
4.952								296532	468083	310521
4.955								292354	456279	336767
4.959								289168	445632	364320
4.962								286658	436399	393331
4.965								284331	428323	423966
4.968								281631	420779	455941
4.971								278105	413385	488236
4.974								273573	406283	519576
4.977								268214	399896	549344
4.981								262500	394230	578128
4.984								257000	388637	607347
4.987								252172	382205	638223
4.99								248218	374424	671045
4.993								245109	365443	705159
4.996								242620	355845	739618
5								240400	346302	773719
5.003								238038	337376	807080
5.006								235228	329450	839250
5.009								231889	322631	869470
5.012								228154	316674	897010
5.015								224223	311053	921840
5.018								220269	305207	944702
5.022								216402	298874	966301
5.025								212698	292301	986405
5.028								209178	286071	1003959
5.031								205847	280625	1018081
5.034								202713	275865	1028977
5.037								199815	271356	1037897
5.04								197179	266785	1046488
5.044								194764	262184	1055940
5.047								192422	257630	1066456
5.05								189943	253014	1077002
5.053								187189	248079	1085927
5.056								184255	242687	1091985
5.059								181438	236922	1095219
5.063								179028	231061	1096519
5.066								177065	225444	1096712
5.069								175377	220325	1095781
5.072								173781	215751	1093179
5.075								172197	211619	1088334
5.078								170530	207841	1081050
5.081								168587	204433	1071430
5.085								166228	201410	1059823
5.088								163595	198627	1046773
5.091								161059	195813	1032979
5.094								158902	192767	1019066
5.097								157079	189503	1005353
5.1								155331	186179	991831
5.103								153467	182904	978237
5.107								151486	179647	964059
5.11								149507	176346	948453
5.113								147597	173093	930596
5.116								145722	170125	910400
5.119								143739	167627	889103
5.122								141531	165528	868689
5.126								139085	163522	850637
5.129								136573	161285	834764
5.132								134237	158682	819500
5.135								132284	155785	803036
5.138								130768	152747	784579
5.141								129588	149686	764560
5.144								128523	146698	744012
5.148								127375	143883	723816
5.151								126097	141343	704490
5.154								124823	139074	686414
5.157								123701	136946	669781
5.16								122728	134828	654241
5.163								121764	132772	638710
5.166								120675	130993	622021
5.17								119414	129642	603896
5.173								117959	128621	585302
5.176								116276	127644	567667
5.179								114418	126484	551749
5.182								112596	125109	537186
5.185								111079	123599	523024
5.189								109967	121985	508452
5.192								109092	120242	493190
5.195								108151	118424	477460
5.198								106958	116750	461884
5.201								105594	115494	447237
5.204								104333	114723	434119
5.207								103408	114168	422664
5.211								102796	113386	412534
5.214								102229	112063	403080
5.217								101422	110184	393513
5.22								100301	107938	383087
5.223								99040	105515	371380
5.226								97908	103034	358570
5.229								97089	100623	345428
5.233								96531	98505	332915
5.236								95963	96871	321665
5.239								95043	95726	311696
5.242								93633	94827	302540
5.245								91901	93896	293545
5.248								90218	92809	284275
5.252								88888	91646	274808
5.255								87994	90532	265742
5.258								87379	89517	257753
5.261								86790	88577	251062
5.264								86073	87689	245248
5.267								85295	86905	239596
5.27								84659	86303	233553
5.274								84271	85924	227023
5.277								84006	85640	220316
5.28								83580	85206	213897
5.283								82794	84371	208030
5.286								81681	83077	202595
5.289								80478	81500	197271
5.292								79454	79979	191961
5.296								78771	78776	186834
5.299								78426	78030	182537
5.301									77663	179717
5.303									77436	177364
5.305									77201	174711
5.307									76951	171852
5.309									76633	168644
5.311									76211	165193
5.313									75671	161691
5.316									75031	158350
5.318									74347	155334
5.32									73684	152698
5.322									73082	150371
5.324									72525	148185
5.326									71953	145942
5.328									71310	143483
5.33									70592	140759
5.332									69863	137841
5.334									69228	134898
5.337									68768	132129
5.339									68487	129685
5.341									68301	127624
5.343									68086	125889
5.345									67743	124338
5.347									67247	122799
5.349									66652	121127
5.351									66060	119262
5.353									65559	117241
5.355									65191	115184
5.358									64926	113235
5.36									64688	111499
5.362									64383	109996
5.364									63958	108652
5.366									63430	107336
5.368									62887	105923
5.37									62448	104338
5.372									62196	102578
5.374									62132	100695
5.376									62164	98751
5.379									62151	96797
5.381									61971	94859
5.383									61579	92964
5.385									61017	91165
5.387									60382	89551
5.389									59758	88224
5.391									59182	87250
5.393									58633	86606
5.395									58077	86176
5.397									57503	85775
5.4									56950	85232
5.402									56474	84453
5.404									56113	83437
5.406									55858	82258
5.408									55663	81013
5.41									55476	79788
5.412									55272	78646
5.414									55053	77621
5.416									54830	76714
5.418									54602	75895
5.421									54351	75107
5.423									54049	74297
5.425									53682	73437
5.427									53266	72523
5.429									52847	71567
5.431									52485	70574
5.433									52231	69550
5.435									52105	68513
5.437									52085	67500
5.439									52118	66556
5.442									52146	65714
5.444									52119	64976
5.446									52005	64309
5.448									51775	63663
5.45									51405	62981
5.452									50884	62222
5.454									50235	61376
5.456									49524	60466
5.458									48853	59541
5.46									48323	58649
5.463									47998	57804
5.465									47887	56981
5.467									47938	56122
5.469									48068	55177
5.471									48187	54134
5.473									48231	53035
5.475									48174	51971
5.477									48037	51050
5.479									47870	50356
5.481									47731	49920
5.484									47658	49715
5.486									47658	49666
5.488									47706	49686
5.49									47754	49695
5.492									47743	49637
5.494									47623	49475
5.496									47369	49185
5.498									46993	48759
5.5									46538	48202
5.502									46067	47540
5.505									45635	46805
5.507									45281	46031
5.509									45021	45246
5.511									44848	44471
5.513									44737	43729
5.515									44648	43043
5.517									44530	42442
5.519									44339	41960
5.521									44046	41630
5.523									43652	41467
5.526									43183	41449
5.528									42686	41511
5.53									42216	41559
5.532									41823	41503
5.534									41538	41288
5.536									41359	40905
5.538									41251	40382
5.54									41158	39766
5.542									41020	39117
5.544									40793	38504
5.547									40465	37995
5.549									40061	37644
5.551									39634	37459
5.553									39245	37389
5.555									38946	37338
5.557									38750	37189
5.559									38631	36858
5.561									38525	36329
5.563									38360	35668
5.565									38085	35008
5.568									37696	34491
5.57									37244	34215
5.572									36803	34185
5.574									36437	34311
5.576									36169	34453
5.578									35974	34473
5.58									35812	34293
5.582									35654	33901
5.584									35500	33343
5.586									35369	32696
5.589									35271	32055
5.591									35197	31518
5.593									35116	31160
5.595									35006	31007
5.597									34864	31012
5.599									34716	31067
5.601									34598	31044
5.603									34536	30853
5.605									34522	30489
5.607									34516	30023
5.61									34455	29566
5.612									34274	29213
5.614									33935	29004
5.616									33442	28913
5.618									32841	28872
5.62									32212	28802
5.622									31638	28657
5.624									31182	28435
5.626									30868	28181
5.628									30686	27962
5.631									30609	27833
5.633									30608	27809
5.635									30661	27860
5.637									30747	27925
5.639									30831	27945
5.641									30861	27875
5.643									30783	27687
5.645									30566	27361
5.647									30222	26883
5.649									29801	26267
5.652									29378	25575
5.654									29013	24922
5.656									28739	24436
5.658									28557	24204
5.66									28446	24224
5.662									28383	24410
5.664									28352	24637
5.666									28349	24797
5.668									28381	24840
5.67									28454	24764
5.673									28562	24592
5.675									28682	24346
5.677									28782	24043
5.679									28831	23711
5.681									28817	23399
5.683									28750	23172
5.685									28663	23082
5.687									28593	23146
5.689									28572	23328
5.691									28613	23550
5.694									28706	23721
5.696									28826	23780
5.698									28940	23707
5.7									29027	23525
5.701										23412
5.702										23284
5.703										23159
5.704										23019
5.705										22895
5.706										22756
5.707										22635
5.708										22512
5.709										22385
5.71										22263
5.711										22146
5.712										22038
5.714										21941
5.715										21855
5.716										21780
5.717										21717
5.718										21663
5.719										21616
5.72										21568
5.721										21516
5.722										21454
5.723										21380
5.724										21289
5.725										21180
5.726										21053
5.727										20908
5.728										20749
5.729										20584
5.73										20419
5.731										20265
5.732										20129
5.733										20021
5.735										19949
5.736										19919
5.737										19932
5.738										19987
5.739										20078
5.74										20197
5.741										20335
5.742										20480
5.743										20623
5.744										20753
5.745										20863
5.746										20946
5.747										21001
5.748										21024
5.749										21017
5.75										20981
5.751										20918
5.752										20834
5.753										20733
5.754										20620
5.756										20502
5.757										20384
5.758										20272
5.759										20171
5.76										20083
5.761										20010
5.762										19952
5.763										19909
5.764										19879
5.765										19860
5.766										19850
5.767										19847
5.768										19850
5.769										19856
5.77										19865
5.771										19872
5.772										19875
5.773										19872
5.774										19859
5.775										19835
5.777										19795
5.778										19740
5.779										19670
5.78										19586
5.781										19491
5.782										19388
5.783										19281
5.784										19175
5.785										19074
5.786										18984
5.787										18908
5.788										18850
5.789										18809
5.79										18785
5.791										18778
5.792										18782
5.793										18794
5.794										18806
5.795										18812
5.796										18808
5.798										18790
5.799										18759
5.8										18715
5.801										18660
5.802										18598
5.803										18533
5.804										18470
5.805										18411
5.806										18357
5.807										18306
5.808										18255
5.809										18203
5.81										18148
5.811										18091
5.812										18032
5.813										17974
5.814										17922
5.815										17879
5.816										17852
5.817										17843
5.819										17852
5.82										17876
5.821										17910
5.822										17947
5.823										17981
5.824										18003
5.825										18006
5.826										17984
5.827										17935
5.828										17858
5.829										17756
5.83										17635
5.831										17500
5.832										17358
5.833										17219
5.834										17089
5.835										16978
5.836										16889
5.837										16826
5.838										16790
5.84										16779
5.841										16794
5.842										16830
5.843										16883
5.844										16948
5.845										17020
5.846										17093
5.847										17163
5.848										17224
5.849										17272
5.85										17300
5.851										17306
5.852										17287
5.853										17244
5.854										17181
5.855										17100
5.856										17010
5.857										16918
5.858										16828
5.859										16748
5.861										16679
5.862										16624
5.863										16580
5.864										16544
5.865										16513
5.866										16484
5.867										16456
5.868										16430
5.869										16405
5.87										16386
5.871										16374
5.872										16372
5.873										16383
5.874										16405
5.875										16437
5.876										16477
5.877										16521
5.878										16565
5.879										16605
5.88										16638
5.882										16664
5.883										16680
5.884										16685
5.885										16681
5.886										16668
5.887										16648
5.888										16624
5.889										16596
5.89										16567
5.891										16539
5.892										16513
5.893										16492
5.894										16478
5.895										16471
5.896										16476
5.897										16486
5.898										16513
5.9										16544	16020
5.903										16640	15769
5.905										16763	15458
5.907										16882	15131
5.909										16961	14832
5.911										16947	14600
5.913										16825	14442
5.915										16614	14353
5.917										16362	14324
5.919										16137	14339
5.921										15987	14383
5.924										15921	14439
5.926										15905	14494
5.928										15888	14535
5.93										15833	14561
5.932										15740	14583
5.934										15644	14619
5.936										15592	14686
5.938										15612	14783
5.94										15701	14890
5.942										15828	14978
5.945										15957	15029
5.947										16059	15062
5.949										16119	15121
5.951										16132	15258
5.953										16090	15498
5.955										15986	15822
5.957										15815	16169
5.959										15586	16460
5.961										15332	16638
5.963										15096	16683
5.966										14928	16615
5.968										14855	16473
5.97										14873	16296
5.972										14935	16110
5.974										14978	15928
5.976										14945	15768
5.978										14814	15648
5.98										14605	15587
5.982										14366	15592
5.984										14147	15644
5.987										13978	15706
5.989										13857	15736
5.991										13762	15706
5.993										13669	15618
5.995										13571	15515
5.997										13476	15440
5.999										13398	15430
6											15452
6.001											15484
6.002											15532
6.003											15587
6.004											15645
6.005											15707
6.006											15761
6.008											15812
6.009											15860
6.01											15903
6.011											15940
6.012											15971
6.013											15994
6.014											16008
6.015											16014
6.016											16009
6.017											15993
6.018											15964
6.019											15923
6.02											15871
6.021											15810
6.022											15743
6.023											15672
6.024											15603
6.025											15541
6.026											15492
6.027											15460
6.029											15450
6.03											15467
6.031											15512
6.032											15585
6.033											15684
6.034											15802
6.035											15934
6.036											16072
6.037											16208
6.038											16336
6.039											16449
6.04											16543
6.041											16617
6.042											16673
6.043											16714
6.044											16743
6.045											16764
6.046											16781
6.047											16797
6.048											16814
6.05											16832
6.051											16852
6.052											16874
6.053											16896
6.054											16921
6.055											16951
6.056											16988
6.057											17032
6.058											17087
6.059											17153
6.06											17228
6.061											17313
6.062											17403
6.063											17493
6.064											17581
6.065											17664
6.066											17740
6.067											17809
6.068											17871
6.069											17929
6.071											17986
6.072											18045
6.073											18109
6.074											18179
6.075											18256
6.076											18338
6.077											18423
6.078											18509
6.079											18589
6.08											18661
6.081											18720
6.082											18762
6.083											18786
6.084											18791
6.085											18776
6.086											18744
6.087											18696
6.088											18636
6.089											18570
6.09											18499
6.092											18428
6.093											18360
6.094											18298
6.095											18244
6.096											18200
6.097											18167
6.098											18146
6.099											18136
6.1											18138
6.101											18152
6.102											18176
6.103											18208
6.104											18244
6.105											18282
6.106											18317
6.107											18346
6.108											18367
6.109											18379
6.11											18381
6.111											18375
6.113											18364
6.114											18351
6.115											18338
6.116											18327
6.117											18317
6.118											18306
6.119											18292
6.12											18270
6.121											18236
6.122											18187
6.123											18121
6.124											18036
6.125											17936
6.126											17823
6.127											17702
6.128											17578
6.129											17455
6.13											17338
6.131											17227
6.132											17123
6.134											17024
6.135											16928
6.136											16831
6.137											16730
6.138											16622
6.139											16505
6.14											16380
6.141											16250
6.142											16118
6.143											15988
6.144											15868
6.145											15760
6.146											15670
6.147											15601
6.148											15553
6.149											15525
6.15											15513
6.151											15514
6.152											15521
6.153											15529
6.155											15534
6.156											15530
6.157											15515
6.158											15487
6.159											15447
6.16											15398
6.161											15343
6.162											15284
6.163											15225
6.164											15172
6.165											15127
6.166											15093
6.167											15071
6.168											15059
6.169											15056
6.17											15060
6.171											15069
6.172											15080
6.173											15089
6.174											15093
6.176											15090
6.177											15081
6.178											15063
6.179											15039
6.18											15006
6.181											14965
6.182											14920
6.183											14871
6.184											14822
6.185											14773
6.186											14729
6.187											14690
6.188											14660
6.189											14642
6.19											14635
6.191											14640
6.192											14652
6.193											14670
6.194											14688
6.195											14705
6.197											14708
6.198											14700
6.199											14676
6.201											14634	114
6.203											14515	114
6.205											14397	113
6.208											14352	111
6.21											14418	111
6.212											14576	115
6.214											14750	123
6.217											14856	134
6.219											14839	143
6.221											14697	146
6.223											14473	140
6.226											14224	127
6.228											14003	111
6.23											13833	95
6.233											13715	82
6.235											13631	72
6.237											13555	66
6.239											13471	64
6.242											13381	65
6.244											13309	67
6.246											13276	71
6.248											13285	75
6.251											13314	81
6.253											13332	88
6.255											13329	96
6.257											13317	103
6.26											13324	110
6.262											13360	114
6.264											13410	116
6.267											13433	117
6.269											13395	116
6.271											13283	113
6.273											13120	106
6.276											12951	99
6.278											12831	93
6.28											12801	95
6.282											12876	107
6.285											13038	129
6.287											13238	158
6.289											13422	187
6.291											13554	207
6.294											13629	213
6.296											13672	202
6.298											13713	178
6.301											13761	149
6.303											13797	124
6.305											13796	110
6.307											13751	107
6.31											13686	113
6.312											13642	125
6.314											13646	141
6.316											13688	162
6.319											13730	187
6.321											13727	213
6.323											13659	236
6.325											13546	251
6.328											13433	253
6.33											13372	243
6.332											13392	223
6.335											13497	197
6.337											13667	170
6.339											13867	143
6.341											14060	118
6.344											14211	97
6.346											14293	82
6.348											14291	74
6.35											14204	75
6.353											14045	83
6.355											13835	98
6.357											13607	114
6.359											13396	128
6.362											13233	135
6.364											13134	135
6.366											13092	130
6.369											13081	123
6.371											13060	118
6.373											12992	115
6.375											12857	113
6.378											12667	110
6.38											12471	106
6.382											12330	101
6.384											12291	98
6.387											12350	99
6.389											12450	108
6.391											12519	123
6.393											12516	141
6.396											12465	156
6.398											12444	164
6.4											12531	162
6.403											12761	151
6.405											13096	134
6.407											13450	118
6.409											13730	109
6.412											13880	108
6.414											13901	117
6.416											13838	133
6.418											13752	149
6.421											13682	162
6.423											13632	167
6.425											13567	164
6.427											13443	155
6.43											13240	143
6.432											12972	134
6.434											12685	129
6.437											12424	128
6.439											12217	127
6.441											12063	125
6.443											11952	121
6.446											11875	118
6.448											11835	118
6.45											11844	123
6.452											11910	133
6.455											12033	147
6.457											12200	161
6.459											12394	173
6.461											12593	181
6.464											12782	184
6.466											12952	183
6.468											13092	179
6.471											13194	176
6.473											13248	174
6.475											13256	175
6.477											13229	178
6.48											13184	178
6.482											13128	175
6.484											13058	166
6.486											12966	152
6.489											12866	136
6.491											12796	120
6.493											12811	109
6.495											12957	104
6.498											13212	104
6.502											13590	109	23862
6.505											13987	118	23590
6.509											14419	127	23154
6.512											14573	133	22698
6.515											14529	137	22357
6.519											14551	138	22176
6.522											15090	138	22139
6.525											16768	138	22253
6.529											20365	138	22532
6.532											26830	139	22933
6.535											37341	143	23354
6.539											53451	152	23717
6.542											77211	165	24006
6.545											111286	183	24231
6.549											158900	204	24375
6.552											223515	222	24397
6.555											308301	236	24280
6.559											415743	245	24053
6.562											547565	250	23786
6.565											704459	254	23559
6.569											885397	254	23436
6.572											1086685	247	23431
6.575											1302037	231	23506
6.578											1523320	207	23585
6.582											1741797	177	23600
6.585											1948391	144	23533
6.588											2133945	113	23428
6.592											2289467	91	23333
6.595											2407666	83	23232
6.598											2484252	89	23041
6.602											2518342	106	22719
6.605											2511059	122	22360
6.608											2464353	131	22160
6.612											2381565	130	22248
6.615											2268545	127	22575
6.618											2133138	127	22968
6.622											1982311	134	23285
6.625											1820571	147	23497
6.628											1651280	163	23662
6.632											1479597	175	23859
6.635											1312856	184	24147
6.638											1157878	191	24525
6.641											1017890	199	24885
6.645											892334	207	25044
6.648											779046	207	24868
6.651											676514	192	24410
6.655											584390	166	23870
6.658											503090	139	23430
6.661											432938	127	23122
6.665											373759	136	22872
6.668											324562	161	22616
6.671											283858	190	22365
6.675											249959	213	22163
6.678											221357	227	22038
6.681											196928	232	21987
6.685											176103	231	22003
6.688											158700	228	22081
6.691											144454	225	22221
6.695											132763	222	22415
6.698											122854	221	22643
6.702											114654	220	22938	5377
6.707											107032	217	23478	5847
6.711											98300	208	24193	6132
6.715											90794	198	24794	6058
6.72											84817	198	24959	5890
6.724											79358	212	24518	5829
6.728											74292	235	23681	5913
6.733											69812	244	22892	6019
6.737											65977	227	22501	6002
6.742											62634	188	22577	5880
6.746											59626	142	22973	5787
6.75											57019	105	23475	5778
6.755											55001	84	23907	5770
6.759											53511	84	24166	5670
6.763											52121	110	24208	5512
6.768											50436	174	24029	5416
6.772											48510	287	23671	5456
6.776											46718	454	23236	5596
6.781											45309	684	22853	5746
6.785											44229	1007	22611	5842
6.79											43269	1473	22514	5855
6.794											42253	2125	22522	5777
6.798											41166	2991	22633	5621
6.803											40206	4088	22938	5455
6.807											39630	5450	23602	5384
6.811											39422	7164	24807	5485
6.816											39201	9340	26760	5740
6.82											38590	12004	29831	6052
6.824											37619	15058	34814	6313
6.829											36573	18414	43227	6459
6.833											35565	22082	57546	6453
6.838											34499	26072	81102	6285
6.842											33413	30223	117581	6001
6.846											32575	34222	170943	5712
6.851											32226	37750	246414	5520
6.855											32357	40578	351599	5450
6.859											32699	42635	495977	5455
6.864											32841	44061	688864	5491
6.868											32481	45112	937877	5545
6.873											31667	45893	1249251	5601
6.877											30739	46176	1628210	5612
6.881											29976	45570	2077659	5546
6.886											29426	43900	2595503	5439
6.89											29028	41369	3172743	5374
6.894											28741	38387	3797352	5407
6.899											28552	35295	4461028	5558
6.903											28458	32272	5158220	5833
6.907											28481	29419	5874407	6199
6.912											28606	26816	6577838	6534
6.916											28727	24454	7230882	6676
6.921											28708	22190	7810072	6565
6.925											28487	19837	8310647	6319
6.929											28109	17342	8732683	6122
6.934											27676	14860	9068993	6061
6.938											27285	12630	9308296	6073
6.942											26956	10787	9446072	6041
6.947											26629	9294	9487940	5930
6.951											26271	8022	9443454	5817
6.955											25958	6902	9319708	5805
6.96											25807	5960	9119564	5918
6.964											25823	5245	8845857	6070
6.969											25888	4739	8508890	6139
6.973											25885	4360	8130345	6078
6.977											25791	4020	7736276	5960
6.982											25649	3684	7342718	5887
6.986											25499	3368	6952758	5870
6.99											25374	3116	6563675	5834
6.995											25302	2931	6162866	5738
6.999											25282	2748	5797497	5649
[truncated: 4,176 more rows]
[truncated: 20 more columns]

[truncated: 5 more sheets: Figure 3A, Internal standards (3B), Figure 3B, Critical pairs (3C), Figure 3C]
